# Supplementary material for: Crystal structure of progeria mutant S143F lamin A/C reveals increased hydrophobicity driving nuclear deformation
Source: Commun Biol. 2022 Mar 25;5:267. doi: 10.1038/s42003-022-03212-3 (PMC8956589; doi:10.1038/s42003-022-03212-3)
Supplement: Supplementary file 4 — Supplementary Data 1 [file 42003_2022_3212_MOESM4_ESM.txt]

REMARK   3
REMARK   3 REFINEMENT.
REMARK   3   PROGRAM     : PHENIX (1.19.2_4158: ???)
REMARK   3   AUTHORS     : Adams,Afonine,Bunkoczi,Burnley,Chen,Dar,Davis,
REMARK   3               : Draizen,Echols,Gildea,Gros,Grosse-Kunstleve,Headd,
REMARK   3               : Hintze,Hung,Ioerger,Liebschner,McCoy,McKee,Moriarty,
REMARK   3               : Oeffner,Poon,Read,Richardson,Richardson,Sacchettini,
REMARK   3               : Sauter,Sobolev,Storoni,Terwilliger,Williams,Zwart
REMARK   3
REMARK   3  X-RAY DATA.
REMARK   3  
REMARK   3  REFINEMENT TARGET : ML
REMARK   3  
REMARK   3  DATA USED IN REFINEMENT.
REMARK   3   RESOLUTION RANGE HIGH (ANGSTROMS) : 3.70    
REMARK   3   RESOLUTION RANGE LOW  (ANGSTROMS) : 48.10   
REMARK   3   MIN(FOBS/SIGMA_FOBS)              : 1.51  
REMARK   3   COMPLETENESS FOR RANGE        (%) : 84.04 
REMARK   3   NUMBER OF REFLECTIONS             : 16492     
REMARK   3   NUMBER OF REFLECTIONS (NON-ANOMALOUS) : 16492     
REMARK   3  
REMARK   3  FIT TO DATA USED IN REFINEMENT.
REMARK   3   R VALUE     (WORKING + TEST SET) : 0.2892
REMARK   3   R VALUE            (WORKING SET) : 0.2875
REMARK   3   FREE R VALUE                     : 0.3043
REMARK   3   FREE R VALUE TEST SET SIZE   (%) : 9.99  
REMARK   3   FREE R VALUE TEST SET COUNT      : 1648      
REMARK   3  
REMARK   3  FIT TO DATA USED IN REFINEMENT (IN BINS).
REMARK   3   BIN  RESOLUTION RANGE  COMPL.    NWORK NFREE   RWORK  RFREE  CCWORK CCFREE
REMARK   3     1   48.10 -    8.47    0.99     1598   178  0.2158 0.2429   0.896  0.884
REMARK   3     2    8.46 -    6.73    0.99     1492   166  0.2745 0.2923   0.859  0.856
REMARK   3     3    6.72 -    5.88    0.99     1454   162  0.3585 0.3466   0.589  0.645
REMARK   3     4    5.88 -    5.34    0.97     1435   159  0.3466 0.3798   0.554  0.555
REMARK   3     5    5.34 -    4.96    0.97     1414   154  0.2485 0.2771   0.867  0.828
REMARK   3     6    4.96 -    4.66    0.96     1416   158  0.2753 0.2663   0.786  0.846
REMARK   3     7    4.66 -    4.43    0.96     1383   154  0.2962 0.2870   0.698  0.717
REMARK   3     8    4.43 -    4.24    0.94     1369   152  0.2965 0.2995   0.672  0.689
REMARK   3     9    4.24 -    4.08    0.92     1331   148  0.3061 0.3442   0.600  0.527
REMARK   3    10    4.08 -    3.94    0.80     1162   129  0.3249 0.3684   0.569  0.507
REMARK   3    11    3.93 -    3.81    0.46      659    73  0.3093 0.3223   0.530  0.683
REMARK   3    12    3.81 -    3.70    0.09      131    15  0.2948 0.2761   0.549  0.686
REMARK   3  
REMARK   3  BULK SOLVENT MODELLING.
REMARK   3   METHOD USED        : FLAT BULK SOLVENT MODEL
REMARK   3   SOLVENT RADIUS     : 1.11    
REMARK   3   SHRINKAGE RADIUS   : 0.90    
REMARK   3   GRID STEP FACTOR   : 4.00    
REMARK   3  
REMARK   3  ERROR ESTIMATES.
REMARK   3   COORDINATE ERROR (MAXIMUM-LIKELIHOOD BASED)     : 0.53    
REMARK   3   PHASE ERROR (DEGREES, MAXIMUM-LIKELIHOOD BASED) : 25.94   
REMARK   3  
REMARK   3  STRUCTURE FACTORS CALCULATION ALGORITHM : FFT
REMARK   3  B VALUES.
REMARK   3   FROM WILSON PLOT           (A**2) : 11.14   
REMARK   3  
REMARK   3  GEOMETRY RESTRAINTS LIBRARY: GEOSTD + MONOMER LIBRARY + CDL V1.2
REMARK   3  DEVIATIONS FROM IDEAL VALUES.
REMARK   3    BOND      :  0.003   0.027   3285
REMARK   3    ANGLE     :  0.563   7.275   4386
REMARK   3    CHIRALITY :  0.032   0.159    502
REMARK   3    PLANARITY :  0.003   0.039    579
REMARK   3    DIHEDRAL  :  3.998  26.669    451
REMARK   3    MIN NONBONDED DISTANCE : 2.299
REMARK   3  
REMARK   3  MOLPROBITY STATISTICS.
REMARK   3    ALL-ATOM CLASHSCORE : 6.94
REMARK   3    RAMACHANDRAN PLOT:
REMARK   3      OUTLIERS :  0.00 %
REMARK   3      ALLOWED  :  0.25 %
REMARK   3      FAVORED  : 99.75 %
REMARK   3    ROTAMER OUTLIERS :  0.00 %
REMARK   3    CBETA DEVIATIONS :  0.00 %
REMARK   3    PEPTIDE PLANE:
REMARK   3      CIS-PROLINE     : 0.00 %
REMARK   3      CIS-GENERAL     : 0.00 %
REMARK   3      TWISTED PROLINE : 0.00 %
REMARK   3      TWISTED GENERAL : 0.00 %
REMARK   3  
REMARK   3  RAMA-Z (RAMACHANDRAN PLOT Z-SCORE):
REMARK   3  INTERPRETATION: BAD |RAMA-Z| > 3; SUSPICIOUS 2 < |RAMA-Z| < 3; GOOD |RAMA-Z| < 2.
REMARK   3  SCORES FOR WHOLE/HELIX/SHEET/LOOP ARE SCALED INDEPENDENTLY;
REMARK   3  THEREFORE, THE VALUES ARE NOT RELATED IN A SIMPLE MANNER.
REMARK   3    WHOLE:  1.44 (0.38), RESIDUES: 400
REMARK   3    HELIX:  1.04 (0.25), RESIDUES: 377
REMARK   3    SHEET:  NONE (NONE), RESIDUES: 0
REMARK   3    LOOP :  1.01 (1.00), RESIDUES: 23
REMARK   3  
REMARK   3                  min    max   mean <Bi,j>   iso aniso
REMARK   3     Overall:    7.37 108.24  37.38   3.67  3271  3271
REMARK   3     Protein:    7.37 108.24  37.38   3.67  3271  3271
REMARK   3     Chain  A:   7.37 108.24  38.98    N/A  1646  1646
REMARK   3     Chain  B:  15.72  97.08  35.76    N/A  1625  1625
REMARK   3     Histogram:
REMARK   3         Values      Number of atoms
REMARK   3       7.37 - 17.45       172
REMARK   3      17.45 - 27.54       551
REMARK   3      27.54 - 37.63      1405
REMARK   3      37.63 - 47.72       493
REMARK   3      47.72 - 57.80       282
REMARK   3      57.80 - 67.89       153
REMARK   3      67.89 - 77.98       105
REMARK   3      77.98 - 88.07        63
REMARK   3      88.07 - 98.16        42
REMARK   3      98.16 - 108.24        5
REMARK   3  
REMARK   3  
REMARK   3  TLS DETAILS.
REMARK   3   NUMBER OF TLS GROUPS: 4     
REMARK   3   ORIGIN: CENTER OF MASS
REMARK   3   TLS GROUP : 1     
REMARK   3    SELECTION: chain 'A' and (resid 27 through 66 )
REMARK   3    ORIGIN FOR THE GROUP (A):  95.8546  79.9241 -51.9533
REMARK   3    T TENSOR                                            
REMARK   3      T11:   0.1760 T22:   0.0528                       
REMARK   3      T33:   0.0702 T12:   0.0140                       
REMARK   3      T13:  -0.0916 T23:  -0.0088                       
REMARK   3    L TENSOR                                            
REMARK   3      L11:   0.1942 L22:   0.9309                       
REMARK   3      L33:   1.1679 L12:  -0.0589                       
REMARK   3      L13:  -0.4736 L23:   0.0266                       
REMARK   3    S TENSOR                                            
REMARK   3      S11:   0.0634 S12:   0.0303 S13:  -0.0945         
REMARK   3      S21:  -0.0288 S22:   0.0205 S23:  -0.1023         
REMARK   3      S31:   0.0865 S32:   0.0918 S33:  -0.0102         
REMARK   3   TLS GROUP : 2     
REMARK   3    SELECTION: chain 'A' and (resid 67 through 229 )
REMARK   3    ORIGIN FOR THE GROUP (A): -11.7244   5.6748   9.2783
REMARK   3    T TENSOR                                            
REMARK   3      T11:   0.3486 T22:   0.2951                       
REMARK   3      T33:   0.2067 T12:  -0.4792                       
REMARK   3      T13:  -0.0261 T23:   0.0046                       
REMARK   3    L TENSOR                                            
REMARK   3      L11:   0.5013 L22:   0.6742                       
REMARK   3      L33:   0.4291 L12:   0.4518                       
REMARK   3      L13:  -0.4289 L23:  -0.4097                       
REMARK   3    S TENSOR                                            
REMARK   3      S11:   0.0685 S12:  -0.0926 S13:   0.1474         
REMARK   3      S21:   0.0834 S22:  -0.0374 S23:   0.1051         
REMARK   3      S31:  -0.0494 S32:   0.0686 S33:  -0.0314         
REMARK   3   TLS GROUP : 3     
REMARK   3    SELECTION: chain 'B' and (resid 30 through 224 )
REMARK   3    ORIGIN FOR THE GROUP (A):  11.6761  24.4885  -0.8723
REMARK   3    T TENSOR                                            
REMARK   3      T11:   0.4132 T22:   0.3681                       
REMARK   3      T33:   0.2469 T12:  -0.4778                       
REMARK   3      T13:   0.0880 T23:   0.1121                       
REMARK   3    L TENSOR                                            
REMARK   3      L11:   0.1886 L22:   0.1500                       
REMARK   3      L33:   0.1799 L12:   0.2062                       
REMARK   3      L13:  -0.3314 L23:  -0.2288                       
REMARK   3    S TENSOR                                            
REMARK   3      S11:  -0.0630 S12:   0.0067 S13:   0.1299         
REMARK   3      S21:   0.0167 S22:   0.1295 S23:   0.0318         
REMARK   3      S31:   0.0431 S32:  -0.1155 S33:  -0.0373         
REMARK   3   TLS GROUP : 4     
REMARK   3    SELECTION: chain 'B' and (resid 225 through 230 )
REMARK   3    ORIGIN FOR THE GROUP (A): -89.7468 -53.9314  64.6137
REMARK   3    T TENSOR                                            
REMARK   3      T11:   0.9112 T22:   0.8799                       
REMARK   3      T33:   0.9191 T12:  -0.0690                       
REMARK   3      T13:  -0.0040 T23:  -0.0095                       
REMARK   3    L TENSOR                                            
REMARK   3      L11:   0.0183 L22:   0.0077                       
REMARK   3      L33:   0.0005 L12:  -0.0119                       
REMARK   3      L13:  -0.0030 L23:   0.0020                       
REMARK   3    S TENSOR                                            
REMARK   3      S11:   0.0065 S12:   0.0510 S13:   0.1988         
REMARK   3      S21:  -0.0132 S22:   0.0371 S23:   0.2697         
REMARK   3      S31:  -0.1623 S32:  -0.2216 S33:  -0.0426         
REMARK   3
HELIX    2   2 GLU A   31  LEU A  226  1                                 194
HELIX    3   3 GLU B   31  THR B  224  1                                 192
CRYST1  123.808  123.808  458.545  90.00  90.00  90.00 I 41 2 2
SCALE1      0.008077  0.000000  0.000000        0.00000
SCALE2      0.000000  0.008077  0.000000        0.00000
SCALE3      0.000000  0.000000  0.002181        0.00000
ATOM      1  N   THR A  27     123.912  86.558 -53.370  1.00 80.18           N
ANISOU    1  N   THR A  27     8666  11058  10739   -184   -387   -908       N
ATOM      2  CA  THR A  27     123.342  85.613 -52.415  1.00 80.92           C
ANISOU    2  CA  THR A  27     8795  11151  10799    -87   -528   -850       C
ATOM      3  C   THR A  27     122.549  84.519 -53.124  1.00 82.50           C
ANISOU    3  C   THR A  27     9117  11246  10985     47   -513   -796       C
ATOM      4  O   THR A  27     121.472  84.124 -52.671  1.00 77.79           O
ANISOU    4  O   THR A  27     8646  10579  10329     84   -580   -748       O
ATOM      5  CB  THR A  27     122.429  86.325 -51.389  1.00 79.49           C
ANISOU    5  CB  THR A  27     8720  10942  10541   -175   -599   -837       C
ATOM      6  OG1 THR A  27     121.773  85.352 -50.568  1.00 76.81           O
ANISOU    6  OG1 THR A  27     8436  10583  10165    -75   -721   -778       O
ATOM      7  CG2 THR A  27     121.383  87.174 -52.095  1.00 74.32           C
ANISOU    7  CG2 THR A  27     8241  10167   9831   -248   -498   -836       C
ATOM      8  N   ARG A  28     123.084  84.050 -54.256  1.00 78.20           N
ANISOU    8  N   ARG A  28     8536  10685  10491    111   -419   -806       N
ATOM      9  CA  ARG A  28     122.485  82.913 -54.948  1.00 71.53           C
ANISOU    9  CA  ARG A  28     7795   9748   9636    241   -405   -760       C
ATOM     10  C   ARG A  28     122.194  81.749 -54.010  1.00 69.03           C
ANISOU   10  C   ARG A  28     7484   9442   9303    354   -537   -707       C
ATOM     11  O   ARG A  28     121.200  81.036 -54.199  1.00 62.29           O
ANISOU   11  O   ARG A  28     6771   8491   8406    421   -555   -663       O
ATOM     12  CB  ARG A  28     123.393  82.415 -56.066  1.00 73.72           C
ANISOU   12  CB  ARG A  28     7996  10033   9980    311   -303   -779       C
ATOM     13  CG  ARG A  28     122.731  81.279 -56.800  1.00 81.56           C
ANISOU   13  CG  ARG A  28     9115  10922  10953    433   -284   -735       C
ATOM     14  CD  ARG A  28     123.638  80.508 -57.714  1.00 87.46           C
ANISOU   14  CD  ARG A  28     9790  11678  11764    533   -203   -742       C
ATOM     15  NE  ARG A  28     123.164  79.130 -57.717  1.00 94.90           N
ANISOU   15  NE  ARG A  28    10813  12558  12686    671   -252   -689       N
ATOM     16  CZ  ARG A  28     123.696  78.158 -56.984  1.00 96.83           C
ANISOU   16  CZ  ARG A  28    10968  12864  12959    781   -336   -660       C
ATOM     17  NH1 ARG A  28     124.768  78.361 -56.229  1.00 91.26           N
ANISOU   17  NH1 ARG A  28    10075  12293  12307    777   -386   -679       N
ATOM     18  NH2 ARG A  28     123.125  76.957 -56.989  1.00 86.48           N
ANISOU   18  NH2 ARG A  28     9761  11480  11619    896   -373   -612       N
ATOM     19  N   LEU A  29     123.045  81.544 -53.000  1.00 75.74           N
ANISOU   19  N   LEU A  29     8184  10409  10183    375   -631   -710       N
ATOM     20  CA  LEU A  29     122.870  80.432 -52.074  1.00 74.64           C
ANISOU   20  CA  LEU A  29     8049  10284  10027    491   -755   -659       C
ATOM     21  C   LEU A  29     121.450  80.396 -51.523  1.00 72.04           C
ANISOU   21  C   LEU A  29     7896   9860   9616    473   -813   -618       C
ATOM     22  O   LEU A  29     120.747  79.392 -51.661  1.00 64.96           O
ANISOU   22  O   LEU A  29     7108   8881   8694    570   -832   -573       O
ATOM     23  CB  LEU A  29     123.909  80.520 -50.948  1.00 70.92           C
ANISOU   23  CB  LEU A  29     7400   9962   9586    488   -856   -673       C
ATOM     24  CG  LEU A  29     123.931  81.731 -50.009  1.00 66.97           C
ANISOU   24  CG  LEU A  29     6863   9526   9056    339   -910   -708       C
ATOM     25  CD1 LEU A  29     123.124  81.474 -48.748  1.00 65.06           C
ANISOU   25  CD1 LEU A  29     6711   9265   8743    354  -1039   -664       C
ATOM     26  CD2 LEU A  29     125.364  82.099 -49.637  1.00 67.58           C
ANISOU   26  CD2 LEU A  29     6719   9764   9196    304   -936   -755       C
ATOM     27  N   GLN A  30     120.984  81.513 -50.961  1.00 72.23           N
ANISOU   27  N   GLN A  30     7958   9886   9598    344   -831   -636       N
ATOM     28  CA  GLN A  30     119.665  81.561 -50.347  1.00 71.67           C
ANISOU   28  CA  GLN A  30     8044   9735   9454    322   -885   -598       C
ATOM     29  C   GLN A  30     118.577  82.085 -51.280  1.00 68.54           C
ANISOU   29  C   GLN A  30     7799   9224   9020    267   -792   -596       C
ATOM     30  O   GLN A  30     117.388  81.957 -50.957  1.00 60.58           O
ANISOU   30  O   GLN A  30     6925   8139   7956    268   -825   -560       O
ATOM     31  CB  GLN A  30     119.705  82.424 -49.080  1.00 66.29           C
ANISOU   31  CB  GLN A  30     7330   9118   8739    223   -965   -611       C
ATOM     32  CG  GLN A  30     118.595  82.091 -48.082  1.00 61.16           C
ANISOU   32  CG  GLN A  30     6806   8411   8022    242  -1056   -561       C
ATOM     33  CD  GLN A  30     118.978  81.008 -47.092  1.00 60.65           C
ANISOU   33  CD  GLN A  30     6694   8394   7956    349  -1169   -523       C
ATOM     34  OE1 GLN A  30     119.208  79.858 -47.467  1.00 61.31           O
ANISOU   34  OE1 GLN A  30     6764   8464   8067    475  -1172   -498       O
ATOM     35  NE2 GLN A  30     119.009  81.363 -45.813  1.00 58.91           N
ANISOU   35  NE2 GLN A  30     6497   8199   7687    287  -1214   -490       N
ATOM     36  N   GLU A  31     118.952  82.670 -52.421  1.00 70.66           N
ANISOU   36  N   GLU A  31     8050   9480   9316    223   -675   -635       N
ATOM     37  CA  GLU A  31     117.958  83.233 -53.331  1.00 62.04           C
ANISOU   37  CA  GLU A  31     7103   8286   8184    175   -587   -634       C
ATOM     38  C   GLU A  31     116.984  82.167 -53.819  1.00 54.24           C
ANISOU   38  C   GLU A  31     6240   7201   7169    271   -596   -588       C
ATOM     39  O   GLU A  31     115.763  82.332 -53.718  1.00 49.91           O
ANISOU   39  O   GLU A  31     5821   6581   6564    248   -610   -560       O
ATOM     40  CB  GLU A  31     118.645  83.912 -54.518  1.00 57.96           C
ANISOU   40  CB  GLU A  31     6547   7773   7704    127   -456   -682       C
ATOM     41  CG  GLU A  31     117.709  84.796 -55.335  1.00 43.08           C
ANISOU   41  CG  GLU A  31     4806   5796   5767     58   -366   -686       C
ATOM     42  CD  GLU A  31     118.439  85.604 -56.391  1.00 44.42           C
ANISOU   42  CD  GLU A  31     4942   5970   5967     -2   -232   -737       C
ATOM     43  OE1 GLU A  31     119.269  86.461 -56.014  1.00 51.55           O
ANISOU   43  OE1 GLU A  31     5746   6946   6896    -92   -210   -780       O
ATOM     44  OE2 GLU A  31     118.192  85.375 -57.595  1.00 48.77           O
ANISOU   44  OE2 GLU A  31     5569   6450   6512     38   -148   -735       O
ATOM     45  N   LYS A  32     117.507  81.052 -54.335  1.00 55.94           N
ANISOU   45  N   LYS A  32     6416   7415   7422    380   -586   -579       N
ATOM     46  CA  LYS A  32     116.628  80.048 -54.925  1.00 57.71           C
ANISOU   46  CA  LYS A  32     6765   7542   7618    461   -580   -543       C
ATOM     47  C   LYS A  32     115.855  79.253 -53.876  1.00 52.48           C
ANISOU   47  C   LYS A  32     6164   6856   6921    510   -691   -495       C
ATOM     48  O   LYS A  32     114.705  78.873 -54.129  1.00 47.69           O
ANISOU   48  O   LYS A  32     5689   6162   6270    522   -694   -468       O
ATOM     49  CB  LYS A  32     117.415  79.103 -55.833  1.00 63.11           C
ANISOU   49  CB  LYS A  32     7408   8221   8351    561   -524   -549       C
ATOM     50  CG  LYS A  32     118.552  79.740 -56.608  1.00 67.37           C
ANISOU   50  CG  LYS A  32     7841   8813   8945    529   -425   -597       C
ATOM     51  CD  LYS A  32     119.367  78.688 -57.334  1.00 79.32           C
ANISOU   51  CD  LYS A  32     9305  10324  10507    643   -377   -597       C
ATOM     52  CE  LYS A  32     119.934  77.680 -56.354  1.00 86.49           C
ANISOU   52  CE  LYS A  32    10123  11295  11444    745   -473   -568       C
ATOM     53  NZ  LYS A  32     120.387  76.424 -57.000  1.00 89.59           N
ANISOU   53  NZ  LYS A  32    10519  11656  11866    878   -434   -551       N
ATOM     54  N   GLU A  33     116.449  78.979 -52.705  1.00 51.86           N
ANISOU   54  N   GLU A  33     5993   6853   6857    538   -780   -485       N
ATOM     55  CA  GLU A  33     115.702  78.230 -51.693  1.00 48.32           C
ANISOU   55  CA  GLU A  33     5616   6374   6370    585   -878   -439       C
ATOM     56  C   GLU A  33     114.529  79.049 -51.175  1.00 43.19           C
ANISOU   56  C   GLU A  33     5065   5683   5663    490   -900   -428       C
ATOM     57  O   GLU A  33     113.428  78.520 -50.989  1.00 39.98           O
ANISOU   57  O   GLU A  33     4774   5201   5215    511   -928   -392       O
ATOM     58  CB  GLU A  33     116.586  77.820 -50.512  1.00 52.27           C
ANISOU   58  CB  GLU A  33     6003   6966   6890    638   -973   -429       C
ATOM     59  CG  GLU A  33     117.628  76.760 -50.813  1.00 55.37           C
ANISOU   59  CG  GLU A  33     6307   7396   7333    763   -970   -425       C
ATOM     60  CD  GLU A  33     118.957  77.080 -50.149  1.00 59.84           C
ANISOU   60  CD  GLU A  33     6695   8098   7943    765  -1017   -448       C
ATOM     61  OE1 GLU A  33     119.235  78.283 -49.945  1.00 57.35           O
ANISOU   61  OE1 GLU A  33     6315   7842   7633    649  -1009   -486       O
ATOM     62  OE2 GLU A  33     119.720  76.136 -49.844  1.00 61.23           O
ANISOU   62  OE2 GLU A  33     6796   8322   8148    883  -1060   -429       O
ATOM     63  N   ASP A  34     114.750  80.346 -50.939  1.00 41.85           N
ANISOU   63  N   ASP A  34     4852   5560   5489    383   -882   -458       N
ATOM     64  CA  ASP A  34     113.677  81.220 -50.480  1.00 42.64           C
ANISOU   64  CA  ASP A  34     5047   5619   5534    294   -890   -447       C
ATOM     65  C   ASP A  34     112.636  81.456 -51.568  1.00 39.81           C
ANISOU   65  C   ASP A  34     4807   5171   5148    274   -813   -441       C
ATOM     66  O   ASP A  34     111.450  81.618 -51.261  1.00 32.76           O
ANISOU   66  O   ASP A  34     4017   4221   4208    248   -831   -413       O
ATOM     67  CB  ASP A  34     114.257  82.551 -49.996  1.00 48.24           C
ANISOU   67  CB  ASP A  34     5686   6398   6244    185   -881   -484       C
ATOM     68  CG  ASP A  34     115.083  82.406 -48.731  1.00 51.81           C
ANISOU   68  CG  ASP A  34     6035   6942   6708    191   -978   -487       C
ATOM     69  OD1 ASP A  34     115.128  81.293 -48.168  1.00 48.04           O
ANISOU   69  OD1 ASP A  34     5550   6469   6232    287  -1055   -454       O
ATOM     70  OD2 ASP A  34     115.678  83.413 -48.293  1.00 54.42           O
ANISOU   70  OD2 ASP A  34     6296   7339   7040     99   -977   -523       O
ATOM     71  N   LEU A  35     113.051  81.489 -52.839  1.00 40.66           N
ANISOU   71  N   LEU A  35     4902   5266   5283    286   -725   -467       N
ATOM     72  CA  LEU A  35     112.077  81.610 -53.920  1.00 33.49           C
ANISOU   72  CA  LEU A  35     4109   4273   4342    278   -659   -461       C
ATOM     73  C   LEU A  35     111.207  80.367 -54.026  1.00 27.27           C
ANISOU   73  C   LEU A  35     3408   3419   3534    355   -700   -423       C
ATOM     74  O   LEU A  35     110.046  80.459 -54.441  1.00 24.91           O
ANISOU   74  O   LEU A  35     3215   3055   3193    337   -686   -405       O
ATOM     75  CB  LEU A  35     112.777  81.875 -55.252  1.00 32.49           C
ANISOU   75  CB  LEU A  35     3955   4145   4243    278   -555   -498       C
ATOM     76  CG  LEU A  35     112.815  83.336 -55.702  1.00 32.50           C
ANISOU   76  CG  LEU A  35     3969   4150   4229    179   -473   -529       C
ATOM     77  CD1 LEU A  35     113.671  83.509 -56.943  1.00 41.12           C
ANISOU   77  CD1 LEU A  35     5026   5244   5355    184   -367   -568       C
ATOM     78  CD2 LEU A  35     111.405  83.855 -55.941  1.00 25.28           C
ANISOU   78  CD2 LEU A  35     3190   3165   3250    144   -460   -504       C
ATOM     79  N   GLN A  36     111.749  79.201 -53.670  1.00 26.61           N
ANISOU   79  N   GLN A  36     3282   3350   3478    441   -748   -410       N
ATOM     80  CA  GLN A  36     110.932  77.997 -53.584  1.00 27.25           C
ANISOU   80  CA  GLN A  36     3452   3365   3537    507   -789   -374       C
ATOM     81  C   GLN A  36     110.083  77.976 -52.321  1.00 25.08           C
ANISOU   81  C   GLN A  36     3222   3079   3227    485   -870   -340       C
ATOM     82  O   GLN A  36     108.974  77.432 -52.337  1.00 23.40           O
ANISOU   82  O   GLN A  36     3110   2799   2981    495   -887   -314       O
ATOM     83  CB  GLN A  36     111.817  76.752 -53.647  1.00 31.84           C
ANISOU   83  CB  GLN A  36     3985   3957   4156    615   -801   -370       C
ATOM     84  CG  GLN A  36     111.044  75.469 -53.907  1.00 34.13           C
ANISOU   84  CG  GLN A  36     4383   4162   4422    681   -814   -342       C
ATOM     85  CD  GLN A  36     110.926  75.145 -55.381  1.00 29.30           C
ANISOU   85  CD  GLN A  36     3830   3493   3809    700   -732   -360       C
ATOM     86  OE1 GLN A  36     111.898  74.747 -56.022  1.00 29.79           O
ANISOU   86  OE1 GLN A  36     3842   3569   3908    758   -683   -377       O
ATOM     87  NE2 GLN A  36     109.727  75.310 -55.927  1.00 24.06           N
ANISOU   87  NE2 GLN A  36     3274   2766   3102    652   -716   -355       N
ATOM     88  N   GLU A  37     110.584  78.548 -51.223  1.00 25.57           N
ANISOU   88  N   GLU A  37     3214   3207   3294    453   -920   -342       N
ATOM     89  CA  GLU A  37     109.756  78.699 -50.030  1.00 22.77           C
ANISOU   89  CA  GLU A  37     2912   2838   2900    421   -987   -311       C
ATOM     90  C   GLU A  37     108.544  79.575 -50.314  1.00 19.48           C
ANISOU   90  C   GLU A  37     2584   2374   2444    343   -950   -305       C
ATOM     91  O   GLU A  37     107.457  79.336 -49.778  1.00 19.26           O
ANISOU   91  O   GLU A  37     2635   2295   2388    329   -951   -266       O
ATOM     92  CB  GLU A  37     110.580  79.283 -48.883  1.00 25.28           C
ANISOU   92  CB  GLU A  37     3142   3239   3225    391  -1042   -320       C
ATOM     93  CG  GLU A  37     111.174  78.250 -47.946  1.00 27.35           C
ANISOU   93  CG  GLU A  37     3369   3525   3497    458  -1078   -290       C
ATOM     94  CD  GLU A  37     110.292  77.996 -46.735  1.00 27.91           C
ANISOU   94  CD  GLU A  37     3524   3552   3527    428  -1071   -241       C
ATOM     95  OE1 GLU A  37     110.503  78.658 -45.697  1.00 27.45           O
ANISOU   95  OE1 GLU A  37     3440   3537   3453    374  -1083   -233       O
ATOM     96  OE2 GLU A  37     109.386  77.140 -46.823  1.00 25.17           O
ANISOU   96  OE2 GLU A  37     3267   3128   3166    457  -1050   -214       O
ATOM     97  N   LEU A  38     108.711  80.595 -51.158  1.00 19.09           N
ANISOU   97  N   LEU A  38     2521   2335   2397    286   -876   -334       N
ATOM     98  CA  LEU A  38     107.571  81.418 -51.545  1.00 18.31           C
ANISOU   98  CA  LEU A  38     2508   2190   2257    227   -835   -325       C
ATOM     99  C   LEU A  38     106.587  80.621 -52.391  1.00 15.76           C
ANISOU   99  C   LEU A  38     2271   1798   1917    267   -822   -307       C
ATOM    100  O   LEU A  38     105.392  80.571 -52.085  1.00 14.95           O
ANISOU  100  O   LEU A  38     2244   1655   1782    252   -845   -277       O
ATOM    101  CB  LEU A  38     108.044  82.662 -52.296  1.00 19.94           C
ANISOU  101  CB  LEU A  38     2690   2421   2467    165   -753   -361       C
ATOM    102  CG  LEU A  38     108.974  83.593 -51.519  1.00 24.46           C
ANISOU  102  CG  LEU A  38     3181   3061   3051    102   -757   -386       C
ATOM    103  CD1 LEU A  38     109.451  84.742 -52.395  1.00 22.03           C
ANISOU  103  CD1 LEU A  38     2859   2765   2747     40   -660   -425       C
ATOM    104  CD2 LEU A  38     108.276  84.115 -50.273  1.00 25.96           C
ANISOU  104  CD2 LEU A  38     3415   3248   3203     54   -807   -360       C
ATOM    105  N   ASN A  39     107.078  79.976 -53.452  1.00 15.38           N
ANISOU  105  N   ASN A  39     2213   1738   1892    316   -784   -325       N
ATOM    106  CA  ASN A  39     106.212  79.175 -54.311  1.00 13.81           C
ANISOU  106  CA  ASN A  39     2099   1475   1674    350   -772   -314       C
ATOM    107  C   ASN A  39     105.573  78.008 -53.569  1.00 12.92           C
ANISOU  107  C   ASN A  39     2032   1326   1553    390   -840   -282       C
ATOM    108  O   ASN A  39     104.503  77.542 -53.973  1.00 12.91           O
ANISOU  108  O   ASN A  39     2110   1272   1525    389   -843   -268       O
ATOM    109  CB  ASN A  39     107.002  78.662 -55.518  1.00 16.62           C
ANISOU  109  CB  ASN A  39     2439   1822   2054    397   -716   -342       C
ATOM    110  CG  ASN A  39     106.138  77.886 -56.497  1.00 22.51           C
ANISOU  110  CG  ASN A  39     3281   2501   2773    422   -701   -337       C
ATOM    111  OD1 ASN A  39     104.977  78.227 -56.724  1.00 18.66           O
ANISOU  111  OD1 ASN A  39     2862   1984   2245    384   -704   -324       O
ATOM    112  ND2 ASN A  39     106.711  76.851 -57.100  1.00 24.13           N
ANISOU  112  ND2 ASN A  39     3489   2682   2997    487   -682   -348       N
ATOM    113  N   ASP A  40     106.194  77.528 -52.492  1.00 15.30           N
ANISOU  113  N   ASP A  40     2285   1655   1874    424   -895   -271       N
ATOM    114  CA  ASP A  40     105.579  76.453 -51.725  1.00 15.57           C
ANISOU  114  CA  ASP A  40     2368   1646   1901    449   -922   -239       C
ATOM    115  C   ASP A  40     104.502  76.992 -50.790  1.00 12.66           C
ANISOU  115  C   ASP A  40     2029   1263   1520    372   -891   -209       C
ATOM    116  O   ASP A  40     103.455  76.359 -50.617  1.00 12.38           O
ANISOU  116  O   ASP A  40     2052   1175   1476    359   -872   -192       O
ATOM    117  CB  ASP A  40     106.652  75.681 -50.955  1.00 21.49           C
ANISOU  117  CB  ASP A  40     3060   2429   2677    512   -955   -235       C
ATOM    118  CG  ASP A  40     107.508  74.816 -51.869  1.00 19.52           C
ANISOU  118  CG  ASP A  40     2792   2172   2451    609   -961   -252       C
ATOM    119  OD1 ASP A  40     107.127  74.635 -53.048  1.00 16.22           O
ANISOU  119  OD1 ASP A  40     2426   1711   2028    606   -907   -265       O
ATOM    120  OD2 ASP A  40     108.554  74.318 -51.409  1.00 18.62           O
ANISOU  120  OD2 ASP A  40     2612   2098   2366    673   -982   -251       O
ATOM    121  N   ARG A  41     104.738  78.161 -50.187  1.00 11.15           N
ANISOU  121  N   ARG A  41     1793   1115   1327    323   -883   -206       N
ATOM    122  CA  ARG A  41     103.688  78.824 -49.422  1.00 10.56           C
ANISOU  122  CA  ARG A  41     1747   1024   1240    260   -845   -174       C
ATOM    123  C   ARG A  41     102.600  79.368 -50.338  1.00 11.42           C
ANISOU  123  C   ARG A  41     1903   1102   1335    229   -799   -167       C
ATOM    124  O   ARG A  41     101.417  79.375 -49.976  1.00 11.93           O
ANISOU  124  O   ARG A  41     2002   1132   1397    202   -768   -138       O
ATOM    125  CB  ARG A  41     104.279  79.959 -48.587  1.00 13.44           C
ANISOU  125  CB  ARG A  41     2063   1444   1600    217   -847   -174       C
ATOM    126  CG  ARG A  41     105.279  79.544 -47.525  1.00 19.83           C
ANISOU  126  CG  ARG A  41     2820   2295   2420    241   -892   -175       C
ATOM    127  CD  ARG A  41     106.101  80.746 -47.074  1.00 15.97           C
ANISOU  127  CD  ARG A  41     2270   1872   1923    192   -902   -193       C
ATOM    128  NE  ARG A  41     106.878  80.472 -45.871  1.00 21.66           N
ANISOU  128  NE  ARG A  41     2946   2638   2647    204   -942   -186       N
ATOM    129  CZ  ARG A  41     106.476  80.749 -44.639  1.00 27.26           C
ANISOU  129  CZ  ARG A  41     3678   3343   3335    171   -936   -160       C
ATOM    130  NH1 ARG A  41     105.299  81.304 -44.407  1.00 25.59           N
ANISOU  130  NH1 ARG A  41     3530   3085   3107    130   -889   -137       N
ATOM    131  NH2 ARG A  41     107.277  80.467 -43.616  1.00 28.03           N
ANISOU  131  NH2 ARG A  41     3733   3487   3429    186   -978   -157       N
ATOM    132  N   LEU A  42     102.986  79.837 -51.526  1.00 10.01           N
ANISOU  132  N   LEU A  42     1722    937   1145    234   -795   -194       N
ATOM    133  CA  LEU A  42     102.034  80.483 -52.421  1.00  9.53           C
ANISOU  133  CA  LEU A  42     1702    857   1063    206   -748   -184       C
ATOM    134  C   LEU A  42     101.019  79.485 -52.964  1.00  9.34           C
ANISOU  134  C   LEU A  42     1726    782   1039    226   -741   -170       C
ATOM    135  O   LEU A  42      99.879  79.859 -53.263  1.00  9.13           O
ANISOU  135  O   LEU A  42     1724    740   1004    200   -705   -146       O
ATOM    136  CB  LEU A  42     102.792  81.167 -53.563  1.00  9.76           C
ANISOU  136  CB  LEU A  42     1728    909   1071    206   -739   -229       C
ATOM    137  CG  LEU A  42     102.284  82.443 -54.239  1.00  9.44           C
ANISOU  137  CG  LEU A  42     1716    871    999    163   -681   -228       C
ATOM    138  CD1 LEU A  42     103.377  83.024 -55.116  1.00 13.23           C
ANISOU  138  CD1 LEU A  42     2190   1369   1470    158   -657   -289       C
ATOM    139  CD2 LEU A  42     101.050  82.191 -55.059  1.00  9.08           C
ANISOU  139  CD2 LEU A  42     1719    792    938    173   -652   -198       C
ATOM    140  N   ALA A  43     101.407  78.213 -53.079  1.00  9.71           N
ANISOU  140  N   ALA A  43     1787    805   1097    272   -778   -186       N
ATOM    141  CA  ALA A  43     100.514  77.210 -53.647  1.00  9.66           C
ANISOU  141  CA  ALA A  43     1836    749   1087    283   -776   -181       C
ATOM    142  C   ALA A  43      99.352  76.907 -52.708  1.00 10.14           C
ANISOU  142  C   ALA A  43     1910    783   1160    248   -760   -153       C
ATOM    143  O   ALA A  43      98.195  76.840 -53.139  1.00 12.19           O
ANISOU  143  O   ALA A  43     2196   1021   1416    225   -739   -136       O
ATOM    144  CB  ALA A  43     101.296  75.936 -53.969  1.00 10.61           C
ANISOU  144  CB  ALA A  43     1981    846   1205    344   -819   -211       C
ATOM    145  N   VAL A  44      99.640  76.726 -51.416  1.00  9.41           N
ANISOU  145  N   VAL A  44     1798    696   1079    244   -773   -148       N
ATOM    146  CA  VAL A  44      98.587  76.353 -50.477  1.00 11.77           C
ANISOU  146  CA  VAL A  44     2120    968   1386    213   -763   -129       C
ATOM    147  C   VAL A  44      97.670  77.535 -50.191  1.00 10.61           C
ANISOU  147  C   VAL A  44     1957    835   1240    167   -722   -101       C
ATOM    148  O   VAL A  44      96.520  77.350 -49.773  1.00  9.09           O
ANISOU  148  O   VAL A  44     1773    633   1047    138   -702    -84       O
ATOM    149  CB  VAL A  44      99.197  75.785 -49.183  1.00 11.06           C
ANISOU  149  CB  VAL A  44     2022    882   1299    227   -789   -131       C
ATOM    150  CG1 VAL A  44     100.158  74.646 -49.501  1.00 11.90           C
ANISOU  150  CG1 VAL A  44     2140    983   1398    284   -828   -156       C
ATOM    151  CG2 VAL A  44      99.904  76.884 -48.412  1.00 10.12           C
ANISOU  151  CG2 VAL A  44     1853    809   1184    216   -785   -118       C
ATOM    152  N   TYR A  45      98.148  78.762 -50.400  1.00  8.54           N
ANISOU  152  N   TYR A  45     1663    611    969    158   -704    -96       N
ATOM    153  CA  TYR A  45      97.276  79.918 -50.258  1.00  8.11           C
ANISOU  153  CA  TYR A  45     1605    568    907    122   -665    -73       C
ATOM    154  C   TYR A  45      96.399  80.136 -51.483  1.00 12.10           C
ANISOU  154  C   TYR A  45     2126   1070   1402    118   -643    -70       C
ATOM    155  O   TYR A  45      95.402  80.862 -51.393  1.00 11.45           O
ANISOU  155  O   TYR A  45     2045    991   1314     93   -614    -53       O
ATOM    156  CB  TYR A  45      98.098  81.178 -49.980  1.00 10.25           C
ANISOU  156  CB  TYR A  45     1850    878   1164    109   -657    -71       C
ATOM    157  CG  TYR A  45      98.397  81.409 -48.513  1.00  9.53           C
ANISOU  157  CG  TYR A  45     1748    796   1078     93   -665    -61       C
ATOM    158  CD1 TYR A  45      97.435  81.942 -47.665  1.00 11.07           C
ANISOU  158  CD1 TYR A  45     1960    975   1272     63   -640    -38       C
ATOM    159  CD2 TYR A  45      99.642  81.104 -47.979  1.00 10.47           C
ANISOU  159  CD2 TYR A  45     1839    940   1201    109   -701    -76       C
ATOM    160  CE1 TYR A  45      97.700  82.156 -46.327  1.00 11.83           C
ANISOU  160  CE1 TYR A  45     2054   1073   1366     49   -649    -28       C
ATOM    161  CE2 TYR A  45      99.918  81.316 -46.643  1.00 11.88           C
ANISOU  161  CE2 TYR A  45     2008   1128   1377     94   -712    -65       C
ATOM    162  CZ  TYR A  45      98.943  81.843 -45.821  1.00 11.37           C
ANISOU  162  CZ  TYR A  45     1970   1041   1308     64   -685    -41       C
ATOM    163  OH  TYR A  45      99.209  82.058 -44.487  1.00 12.47           O
ANISOU  163  OH  TYR A  45     2112   1187   1441     50   -698    -31       O
ATOM    164  N   ILE A  46      96.740  79.525 -52.618  1.00  9.50           N
ANISOU  164  N   ILE A  46     1810    734   1066    145   -658    -87       N
ATOM    165  CA  ILE A  46      95.900  79.670 -53.802  1.00  8.05           C
ANISOU  165  CA  ILE A  46     1643    549    867    142   -641    -83       C
ATOM    166  C   ILE A  46      94.779  78.638 -53.795  1.00  8.36           C
ANISOU  166  C   ILE A  46     1699    563    915    132   -650    -75       C
ATOM    167  O   ILE A  46      93.624  78.960 -54.091  1.00  7.92           O
ANISOU  167  O   ILE A  46     1643    512    854    112   -634    -62       O
ATOM    168  CB  ILE A  46      96.738  79.582 -55.087  1.00  8.33           C
ANISOU  168  CB  ILE A  46     1693    592    881    173   -649   -105       C
ATOM    169  CG1 ILE A  46      97.624  80.813 -55.244  1.00  8.33           C
ANISOU  169  CG1 ILE A  46     1678    626    862    171   -633   -114       C
ATOM    170  CG2 ILE A  46      95.831  79.512 -56.282  1.00  8.34           C
ANISOU  170  CG2 ILE A  46     1716    590    862    171   -637   -101       C
ATOM    171  CD1 ILE A  46      98.284  80.865 -56.590  1.00 10.08           C
ANISOU  171  CD1 ILE A  46     1921    854   1055    194   -630   -142       C
ATOM    172  N   ASP A  47      95.083  77.384 -53.458  1.00  9.01           N
ANISOU  172  N   ASP A  47     1790    630   1005    144   -674    -83       N
ATOM    173  CA  ASP A  47      93.993  76.427 -53.309  1.00  9.38           C
ANISOU  173  CA  ASP A  47     1847    666   1052    126   -677    -71       C
ATOM    174  C   ASP A  47      93.066  76.783 -52.151  1.00  8.30           C
ANISOU  174  C   ASP A  47     1689    540    925     91   -658    -52       C
ATOM    175  O   ASP A  47      92.003  76.167 -52.020  1.00  9.66           O
ANISOU  175  O   ASP A  47     1870    704   1096     72   -663    -41       O
ATOM    176  CB  ASP A  47      94.541  75.006 -53.140  1.00  8.87           C
ANISOU  176  CB  ASP A  47     1809    579    984    148   -707    -83       C
ATOM    177  CG  ASP A  47      95.627  74.914 -52.093  1.00 12.95           C
ANISOU  177  CG  ASP A  47     2317   1092   1509    165   -720    -98       C
ATOM    178  OD1 ASP A  47      95.332  75.214 -50.921  1.00 15.63           O
ANISOU  178  OD1 ASP A  47     2640   1439   1859    143   -710    -87       O
ATOM    179  OD2 ASP A  47      96.758  74.503 -52.429  1.00 10.57           O
ANISOU  179  OD2 ASP A  47     2031    781   1204    205   -747   -122       O
ATOM    180  N   ARG A  48      93.443  77.759 -51.317  1.00  9.90           N
ANISOU  180  N   ARG A  48     1870    757   1133     84   -641    -49       N
ATOM    181  CA  ARG A  48      92.517  78.320 -50.335  1.00  9.98           C
ANISOU  181  CA  ARG A  48     1866    780   1147     53   -619    -32       C
ATOM    182  C   ARG A  48      91.592  79.366 -50.948  1.00  7.43           C
ANISOU  182  C   ARG A  48     1538    471    816     39   -599    -23       C
ATOM    183  O   ARG A  48      90.386  79.363 -50.677  1.00 10.63           O
ANISOU  183  O   ARG A  48     1941    878   1222     18   -595    -11       O
ATOM    184  CB  ARG A  48      93.284  78.888 -49.139  1.00 15.74           C
ANISOU  184  CB  ARG A  48     2585   1514   1880     50   -614    -31       C
ATOM    185  CG  ARG A  48      93.298  77.920 -47.999  1.00 16.11           C
ANISOU  185  CG  ARG A  48     2641   1549   1930     48   -629    -32       C
ATOM    186  CD  ARG A  48      91.868  77.869 -47.486  1.00 11.56           C
ANISOU  186  CD  ARG A  48     2062    979   1351     19   -611    -17       C
ATOM    187  NE  ARG A  48      91.556  76.666 -46.731  1.00 18.88           N
ANISOU  187  NE  ARG A  48     3009   1890   2274     14   -628    -18       N
ATOM    188  CZ  ARG A  48      90.916  75.638 -47.270  1.00 20.92           C
ANISOU  188  CZ  ARG A  48     3286   2133   2530     12   -643    -17       C
ATOM    189  NH1 ARG A  48      90.556  75.640 -48.539  1.00 19.29           N
ANISOU  189  NH1 ARG A  48     3079   1925   2325     15   -646    -15       N
ATOM    190  NH2 ARG A  48      90.628  74.584 -46.521  1.00 20.83           N
ANISOU  190  NH2 ARG A  48     3301   2106   2507      5   -659    -19       N
ATOM    191  N   VAL A  49      92.121  80.267 -51.779  1.00  7.37           N
ANISOU  191  N   VAL A  49     1533    469    797     52   -591    -29       N
ATOM    192  CA  VAL A  49      91.210  81.209 -52.424  1.00  9.24           C
ANISOU  192  CA  VAL A  49     1770    723   1020     45   -573    -23       C
ATOM    193  C   VAL A  49      90.341  80.469 -53.436  1.00  8.27           C
ANISOU  193  C   VAL A  49     1649    602    890     46   -589    -23       C
ATOM    194  O   VAL A  49      89.223  80.902 -53.745  1.00 10.74           O
ANISOU  194  O   VAL A  49     1949    942   1190     37   -581    -13       O
ATOM    195  CB  VAL A  49      91.978  82.391 -53.058  1.00  9.52           C
ANISOU  195  CB  VAL A  49     1805    779   1032     58   -551    -28       C
ATOM    196  CG1 VAL A  49      93.029  81.912 -54.033  1.00 11.40           C
ANISOU  196  CG1 VAL A  49     2055   1012   1265     84   -567    -44       C
ATOM    197  CG2 VAL A  49      91.023  83.382 -53.727  1.00 20.07           C
ANISOU  197  CG2 VAL A  49     3137   2145   2343     57   -527    -20       C
ATOM    198  N   ARG A  50      90.806  79.316 -53.923  1.00  7.72           N
ANISOU  198  N   ARG A  50     1600    508    826     60   -616    -33       N
ATOM    199  CA  ARG A  50      89.979  78.501 -54.807  1.00 11.23           C
ANISOU  199  CA  ARG A  50     2054    951   1260     55   -636    -33       C
ATOM    200  C   ARG A  50      88.794  77.904 -54.057  1.00  8.11           C
ANISOU  200  C   ARG A  50     1658    547    876     27   -652    -17       C
ATOM    201  O   ARG A  50      87.641  78.062 -54.473  1.00  8.25           O
ANISOU  201  O   ARG A  50     1658    595    881     10   -655     -9       O
ATOM    202  CB  ARG A  50      90.815  77.394 -55.452  1.00  8.33           C
ANISOU  202  CB  ARG A  50     1720    556    890     77   -662    -46       C
ATOM    203  CG  ARG A  50      90.046  76.610 -56.512  1.00  8.72           C
ANISOU  203  CG  ARG A  50     1785    609    919     68   -683    -50       C
ATOM    204  CD  ARG A  50      90.825  75.435 -57.064  1.00  9.08           C
ANISOU  204  CD  ARG A  50     1873    623    955     89   -708    -63       C
ATOM    205  NE  ARG A  50      89.980  74.258 -57.227  1.00  9.92           N
ANISOU  205  NE  ARG A  50     2004    717   1050     64   -735    -61       N
ATOM    206  CZ  ARG A  50      90.250  73.064 -56.721  1.00 12.66           C
ANISOU  206  CZ  ARG A  50     2389   1025   1396     68   -759    -57       C
ATOM    207  NH1 ARG A  50      91.345  72.846 -56.012  1.00 11.11           N
ANISOU  207  NH1 ARG A  50     2207    803   1211    102   -765    -55       N
ATOM    208  NH2 ARG A  50      89.405  72.060 -56.940  1.00 16.93           N
ANISOU  208  NH2 ARG A  50     2953   1559   1919     35   -778    -59       N
ATOM    209  N   SER A  51      89.056  77.219 -52.941  1.00  8.09           N
ANISOU  209  N   SER A  51     1670    513    892     21   -661    -12       N
ATOM    210  CA  SER A  51      87.974  76.571 -52.206  1.00  8.24           C
ANISOU  210  CA  SER A  51     1694    521    916     -7   -676      4       C
ATOM    211  C   SER A  51      87.050  77.594 -51.557  1.00  9.85           C
ANISOU  211  C   SER A  51     1878    740   1123    -29   -661     17       C
ATOM    212  O   SER A  51      85.842  77.358 -51.436  1.00  8.23           O
ANISOU  212  O   SER A  51     1668    543    915    -54   -677     32       O
ATOM    213  CB  SER A  51      88.546  75.622 -51.154  1.00 12.06           C
ANISOU  213  CB  SER A  51     2183    997   1402     -4   -674      4       C
ATOM    214  OG  SER A  51      89.254  74.550 -51.756  1.00 11.71           O
ANISOU  214  OG  SER A  51     2167    933   1348     17   -697     -6       O
ATOM    215  N   LEU A  52      87.596  78.736 -51.132  1.00  7.68           N
ANISOU  215  N   LEU A  52     1583    486    847    -21   -628     12       N
ATOM    216  CA  LEU A  52      86.769  79.750 -50.486  1.00  9.45           C
ANISOU  216  CA  LEU A  52     1788    736   1065    -36   -609     24       C
ATOM    217  C   LEU A  52      85.813  80.399 -51.478  1.00  7.93           C
ANISOU  217  C   LEU A  52     1565    596    852    -30   -602     35       C
ATOM    218  O   LEU A  52      84.645  80.643 -51.154  1.00 10.39           O
ANISOU  218  O   LEU A  52     1859    931   1157    -42   -605     55       O
ATOM    219  CB  LEU A  52      87.656  80.805 -49.824  1.00  7.51           C
ANISOU  219  CB  LEU A  52     1538    499    817    -29   -578     17       C
ATOM    220  CG  LEU A  52      88.177  80.473 -48.423  1.00  9.76           C
ANISOU  220  CG  LEU A  52     1816    786   1106    -37   -567     17       C
ATOM    221  CD1 LEU A  52      89.473  81.217 -48.140  1.00 15.29           C
ANISOU  221  CD1 LEU A  52     2510   1496   1802    -24   -548     10       C
ATOM    222  CD2 LEU A  52      87.133  80.791 -47.367  1.00 10.31           C
ANISOU  222  CD2 LEU A  52     1888    861   1171    -60   -561     29       C
ATOM    223  N   GLU A  53      86.289  80.681 -52.693  1.00  7.68           N
ANISOU  223  N   GLU A  53     1528    584    804     -8   -596     24       N
ATOM    224  CA  GLU A  53      85.430  81.301 -53.696  1.00 10.89           C
ANISOU  224  CA  GLU A  53     1910   1045   1185      3   -594     33       C
ATOM    225  C   GLU A  53      84.331  80.350 -54.151  1.00  8.33           C
ANISOU  225  C   GLU A  53     1574    734    856    -15   -632     38       C
ATOM    226  O   GLU A  53      83.175  80.760 -54.309  1.00  8.58           O
ANISOU  226  O   GLU A  53     1574    814    871    -16   -639     55       O
ATOM    227  CB  GLU A  53      86.266  81.761 -54.887  1.00  7.87           C
ANISOU  227  CB  GLU A  53     1536    673    783     29   -581     17       C
ATOM    228  CG  GLU A  53      85.733  83.002 -55.575  1.00  9.67           C
ANISOU  228  CG  GLU A  53     1746    951    977     51   -560     29       C
ATOM    229  CD  GLU A  53      86.278  84.278 -54.970  1.00  9.54           C
ANISOU  229  CD  GLU A  53     1737    934    955     61   -519     36       C
ATOM    230  OE1 GLU A  53      87.503  84.504 -55.054  1.00  9.80           O
ANISOU  230  OE1 GLU A  53     1794    939    989     66   -507     18       O
ATOM    231  OE2 GLU A  53      85.480  85.048 -54.398  1.00 12.72           O
ANISOU  231  OE2 GLU A  53     2122   1362   1347     65   -501     60       O
ATOM    232  N   THR A  54      84.673  79.078 -54.377  1.00  9.28           N
ANISOU  232  N   THR A  54     1720    817    988    -27   -660     24       N
ATOM    233  CA  THR A  54      83.655  78.090 -54.725  1.00  9.03           C
ANISOU  233  CA  THR A  54     1685    797    951    -55   -699     25       C
ATOM    234  C   THR A  54      82.639  77.930 -53.603  1.00  9.13           C
ANISOU  234  C   THR A  54     1687    806    976    -85   -714     47       C
ATOM    235  O   THR A  54      81.435  77.802 -53.858  1.00  9.57           O
ANISOU  235  O   THR A  54     1712    904   1020   -106   -740     55       O
ATOM    236  CB  THR A  54      84.311  76.747 -55.050  1.00  9.25           C
ANISOU  236  CB  THR A  54     1753    778    983    -63   -722      8       C
ATOM    237  OG1 THR A  54      85.139  76.884 -56.211  1.00  9.26           O
ANISOU  237  OG1 THR A  54     1765    786    968    -37   -713    -12       O
ATOM    238  CG2 THR A  54      83.256  75.674 -55.304  1.00 10.47           C
ANISOU  238  CG2 THR A  54     1907    942   1127   -103   -760      4       C
ATOM    239  N   GLU A  55      83.105  77.939 -52.352  1.00  9.10           N
ANISOU  239  N   GLU A  55     1710    755    995    -88   -700     57       N
ATOM    240  CA  GLU A  55      82.190  77.861 -51.219  1.00 10.29           C
ANISOU  240  CA  GLU A  55     1861    894   1155   -116   -712     80       C
ATOM    241  C   GLU A  55      81.240  79.051 -51.205  1.00 10.77           C
ANISOU  241  C   GLU A  55     1875   1018   1201   -107   -698    101       C
ATOM    242  O   GLU A  55      80.016  78.879 -51.181  1.00 11.30           O
ANISOU  242  O   GLU A  55     1915   1116   1263   -129   -727    120       O
ATOM    243  CB  GLU A  55      82.980  77.782 -49.911  1.00  9.27           C
ANISOU  243  CB  GLU A  55     1771    704   1045   -118   -696     79       C
ATOM    244  CG  GLU A  55      82.184  77.261 -48.719  1.00 13.77           C
ANISOU  244  CG  GLU A  55     2369   1240   1625   -156   -718     99       C
ATOM    245  CD  GLU A  55      82.980  77.286 -47.426  1.00 17.31           C
ANISOU  245  CD  GLU A  55     2828   1678   2072   -148   -686     85       C
ATOM    246  OE1 GLU A  55      84.218  77.132 -47.487  1.00 17.91           O
ANISOU  246  OE1 GLU A  55     2898   1759   2147   -119   -662     65       O
ATOM    247  OE2 GLU A  55      82.370  77.453 -46.349  1.00 14.76           O
ANISOU  247  OE2 GLU A  55     2509   1359   1741   -168   -683     94       O
ATOM    248  N   ASN A  56      81.792  80.270 -51.247  1.00 10.07           N
ANISOU  248  N   ASN A  56     1773    951   1102    -73   -654    100       N
ATOM    249  CA  ASN A  56      80.970  81.477 -51.188  1.00 11.31           C
ANISOU  249  CA  ASN A  56     1894   1165   1239    -50   -632    129       C
ATOM    250  C   ASN A  56      79.864  81.460 -52.236  1.00 14.67           C
ANISOU  250  C   ASN A  56     2275   1656   1642    -42   -663    140       C
ATOM    251  O   ASN A  56      78.723  81.841 -51.952  1.00 17.43           O
ANISOU  251  O   ASN A  56     2592   2048   1984    -38   -672    174       O
ATOM    252  CB  ASN A  56      81.849  82.718 -51.357  1.00 11.91           C
ANISOU  252  CB  ASN A  56     1971   1254   1300    -15   -581    123       C
ATOM    253  CG  ASN A  56      82.766  82.950 -50.169  1.00 11.50           C
ANISOU  253  CG  ASN A  56     1949   1158   1264    -25   -552    113       C
ATOM    254  OD1 ASN A  56      82.953  82.066 -49.331  1.00  8.87           O
ANISOU  254  OD1 ASN A  56     1639    779    951    -53   -572    103       O
ATOM    255  ND2 ASN A  56      83.343  84.144 -50.092  1.00 14.55           N
ANISOU  255  ND2 ASN A  56     2335   1559   1636     -3   -510    113       N
ATOM    256  N   ALA A  57      80.179  81.011 -53.454  1.00 14.92           N
ANISOU  256  N   ALA A  57     2305   1702   1662    -40   -680    114       N
ATOM    257  CA  ALA A  57      79.140  80.881 -54.469  1.00 14.32           C
ANISOU  257  CA  ALA A  57     2185   1694   1560    -39   -716    116       C
ATOM    258  C   ALA A  57      78.105  79.838 -54.072  1.00 11.90           C
ANISOU  258  C   ALA A  57     1861   1391   1269    -89   -768    119       C
ATOM    259  O   ALA A  57      76.939  79.938 -54.468  1.00 14.60           O
ANISOU  259  O   ALA A  57     2149   1803   1595    -93   -801    130       O
ATOM    260  CB  ALA A  57      79.759  80.532 -55.822  1.00 16.13           C
ANISOU  260  CB  ALA A  57     2426   1932   1772    -31   -723     83       C
ATOM    261  N   GLY A  58      78.512  78.837 -53.287  1.00 12.76           N
ANISOU  261  N   GLY A  58     2014   1428   1407   -129   -778    109       N
ATOM    262  CA  GLY A  58      77.561  77.847 -52.814  1.00 16.61           C
ANISOU  262  CA  GLY A  58     2492   1909   1908   -188   -823    113       C
ATOM    263  C   GLY A  58      76.557  78.424 -51.833  1.00 17.10           C
ANISOU  263  C   GLY A  58     2524   1993   1980   -197   -831    156       C
ATOM    264  O   GLY A  58      75.366  78.112 -51.902  1.00 17.18           O
ANISOU  264  O   GLY A  58     2483   2052   1994   -235   -874    164       O
ATOM    265  N   LEU A  59      77.019  79.271 -50.907  1.00 13.75           N
ANISOU  265  N   LEU A  59     2126   1536   1561   -165   -789    182       N
ATOM    266  CA  LEU A  59      76.090  79.914 -49.985  1.00 15.54           C
ANISOU  266  CA  LEU A  59     2329   1782   1792   -163   -787    233       C
ATOM    267  C   LEU A  59      75.254  80.991 -50.664  1.00 17.92           C
ANISOU  267  C   LEU A  59     2562   2176   2070   -112   -781    261       C
ATOM    268  O   LEU A  59      74.177  81.327 -50.161  1.00 21.79           O
ANISOU  268  O   LEU A  59     3011   2701   2567   -112   -796    310       O
ATOM    269  CB  LEU A  59      76.833  80.519 -48.788  1.00 15.95           C
ANISOU  269  CB  LEU A  59     2434   1775   1852   -142   -730    247       C
ATOM    270  CG  LEU A  59      77.745  79.657 -47.910  1.00 15.79           C
ANISOU  270  CG  LEU A  59     2483   1666   1850   -176   -728    223       C
ATOM    271  CD1 LEU A  59      79.208  79.778 -48.306  1.00 14.82           C
ANISOU  271  CD1 LEU A  59     2384   1520   1726   -149   -695    179       C
ATOM    272  CD2 LEU A  59      77.548  80.022 -46.450  1.00 18.87           C
ANISOU  272  CD2 LEU A  59     2899   2025   2245   -179   -693    252       C
ATOM    273  N   ARG A  60      75.721  81.545 -51.788  1.00 17.64           N
ANISOU  273  N   ARG A  60     2515   2180   2006    -65   -760    238       N
ATOM    274  CA  ARG A  60      74.944  82.573 -52.476  1.00 20.82           C
ANISOU  274  CA  ARG A  60     2861   2672   2377     -6   -754    267       C
ATOM    275  C   ARG A  60      73.653  82.010 -53.056  1.00 21.89           C
ANISOU  275  C   ARG A  60     2921   2883   2512    -32   -824    268       C
ATOM    276  O   ARG A  60      72.646  82.722 -53.127  1.00 28.92           O
ANISOU  276  O   ARG A  60     3752   3846   3392      9   -833    309       O
ATOM    277  CB  ARG A  60      75.778  83.229 -53.581  1.00 24.84           C
ANISOU  277  CB  ARG A  60     3383   3202   2852     41   -719    244       C
ATOM    278  CG  ARG A  60      76.796  84.220 -53.056  1.00 23.46           C
ANISOU  278  CG  ARG A  60     3254   2983   2676     73   -646    254       C
ATOM    279  CD  ARG A  60      77.074  85.357 -54.020  1.00 20.58           C
ANISOU  279  CD  ARG A  60     2882   2664   2274    129   -609    265       C
ATOM    280  NE  ARG A  60      77.653  86.501 -53.323  1.00 19.53           N
ANISOU  280  NE  ARG A  60     2777   2501   2141    154   -539    288       N
ATOM    281  CZ  ARG A  60      78.908  86.908 -53.456  1.00 17.89           C
ANISOU  281  CZ  ARG A  60     2609   2253   1936    149   -502    260       C
ATOM    282  NH1 ARG A  60      79.756  86.286 -54.258  1.00 18.17           N
ANISOU  282  NH1 ARG A  60     2663   2267   1974    130   -524    215       N
ATOM    283  NH2 ARG A  60      79.325  87.964 -52.761  1.00 17.46           N
ANISOU  283  NH2 ARG A  60     2576   2177   1883    163   -444    279       N
ATOM    284  N   LEU A  61      73.661  80.740 -53.468  1.00 18.76           N
ANISOU  284  N   LEU A  61     2524   2475   2130    -99   -870    222       N
ATOM    285  CA  LEU A  61      72.449  80.133 -54.006  1.00 20.44           C
ANISOU  285  CA  LEU A  61     2657   2765   2346   -141   -933    211       C
ATOM    286  C   LEU A  61      71.391  79.944 -52.929  1.00 27.76           C
ANISOU  286  C   LEU A  61     3532   3701   3313   -189   -961    253       C
ATOM    287  O   LEU A  61      70.193  79.957 -53.233  1.00 37.17           O
ANISOU  287  O   LEU A  61     4627   4983   4514   -203  -1002    265       O
ATOM    288  CB  LEU A  61      72.777  78.793 -54.664  1.00 20.00           C
ANISOU  288  CB  LEU A  61     2624   2683   2292   -207   -961    148       C
ATOM    289  CG  LEU A  61      74.136  78.675 -55.354  1.00 22.89           C
ANISOU  289  CG  LEU A  61     3063   2998   2637   -180   -925    114       C
ATOM    290  CD1 LEU A  61      74.495  77.217 -55.593  1.00 27.92           C
ANISOU  290  CD1 LEU A  61     3740   3584   3286   -247   -944     66       C
ATOM    291  CD2 LEU A  61      74.142  79.451 -56.661  1.00 26.01           C
ANISOU  291  CD2 LEU A  61     3431   3467   2984   -119   -921    108       C
ATOM    292  N   ARG A  62      71.810  79.768 -51.673  1.00 25.68           N
ANISOU  292  N   ARG A  62     3327   3352   3077   -218   -941    278       N
ATOM    293  CA  ARG A  62      70.849  79.552 -50.595  1.00 27.57           C
ANISOU  293  CA  ARG A  62     3522   3596   3358   -274   -967    327       C
ATOM    294  C   ARG A  62      70.141  80.845 -50.210  1.00 34.17           C
ANISOU  294  C   ARG A  62     4302   4486   4196   -197   -927    402       C
ATOM    295  O   ARG A  62      68.958  80.827 -49.849  1.00 43.23           O
ANISOU  295  O   ARG A  62     5356   5686   5383   -217   -907    427       O
ATOM    296  CB  ARG A  62      71.544  78.952 -49.374  1.00 21.61           C
ANISOU  296  CB  ARG A  62     2861   2722   2626   -315   -928    323       C
ATOM    297  CG  ARG A  62      71.562  77.434 -49.328  1.00 21.61           C
ANISOU  297  CG  ARG A  62     2885   2675   2649   -416   -953    265       C
ATOM    298  CD  ARG A  62      72.031  76.944 -47.961  1.00 21.34           C
ANISOU  298  CD  ARG A  62     2940   2528   2641   -442   -894    272       C
ATOM    299  NE  ARG A  62      73.363  76.349 -47.997  1.00 21.93           N
ANISOU  299  NE  ARG A  62     3122   2519   2689   -442   -912    235       N
ATOM    300  CZ  ARG A  62      74.255  76.457 -47.021  1.00 21.56           C
ANISOU  300  CZ  ARG A  62     3167   2387   2639   -414   -873    252       C
ATOM    301  NH1 ARG A  62      73.987  77.123 -45.910  1.00 18.72           N
ANISOU  301  NH1 ARG A  62     2816   2002   2293   -388   -812    302       N
ATOM    302  NH2 ARG A  62      75.444  75.876 -47.160  1.00 19.72           N
ANISOU  302  NH2 ARG A  62     3017   2093   2384   -409   -896    217       N
ATOM    303  N   ILE A  63      70.849  81.975 -50.271  1.00 30.30           N
ANISOU  303  N   ILE A  63     3869   3977   3668   -106   -878    425       N
ATOM    304  CA  ILE A  63      70.268  83.244 -49.835  1.00 31.14           C
ANISOU  304  CA  ILE A  63     3946   4117   3769    -26   -830    502       C
ATOM    305  C   ILE A  63      69.103  83.638 -50.737  1.00 43.17           C
ANISOU  305  C   ILE A  63     5349   5768   5286     13   -863    520       C
ATOM    306  O   ILE A  63      68.042  84.061 -50.262  1.00 46.85           O
ANISOU  306  O   ILE A  63     5734   6284   5782     37   -832    576       O
ATOM    307  CB  ILE A  63      71.346  84.342 -49.787  1.00 33.45           C
ANISOU  307  CB  ILE A  63     4332   4358   4020     55   -742    493       C
ATOM    308  CG1 ILE A  63      72.534  83.893 -48.930  1.00 33.13           C
ANISOU  308  CG1 ILE A  63     4390   4207   3991     13   -706    460       C
ATOM    309  CG2 ILE A  63      70.763  85.638 -49.246  1.00 31.91           C
ANISOU  309  CG2 ILE A  63     4130   4179   3815    136   -675    566       C
ATOM    310  CD1 ILE A  63      73.852  84.526 -49.328  1.00 29.67           C
ANISOU  310  CD1 ILE A  63     4009   3743   3523     55   -644    415       C
ATOM    311  N   THR A  64      69.279  83.493 -52.049  1.00 56.05           N
ANISOU  311  N   THR A  64     6969   7445   6881     30   -893    456       N
ATOM    312  CA  THR A  64      68.266  83.893 -53.020  1.00 65.49           C
ANISOU  312  CA  THR A  64     8067   8756   8060     79   -927    459       C
ATOM    313  C   THR A  64      67.191  82.835 -53.237  1.00 72.08           C
ANISOU  313  C   THR A  64     8784   9667   8936    -10   -999    438       C
ATOM    314  O   THR A  64      66.284  83.052 -54.048  1.00 77.28           O
ANISOU  314  O   THR A  64     9353  10425   9584     23  -1033    431       O
ATOM    315  CB  THR A  64      68.933  84.233 -54.357  1.00 61.07           C
ANISOU  315  CB  THR A  64     7557   8209   7436    141   -926    401       C
ATOM    316  OG1 THR A  64      69.396  83.032 -54.987  1.00 57.47           O
ANISOU  316  OG1 THR A  64     7116   7742   6980     62   -964    330       O
ATOM    317  CG2 THR A  64      70.113  85.174 -54.143  1.00 53.44           C
ANISOU  317  CG2 THR A  64     6699   7173   6433    208   -843    412       C
ATOM    318  N   GLU A  65      67.265  81.707 -52.531  1.00 71.64           N
ANISOU  318  N   GLU A  65     8734   9561   8925   -124  -1020    421       N
ATOM    319  CA  GLU A  65      66.316  80.610 -52.678  1.00 78.19           C
ANISOU  319  CA  GLU A  65     9463  10450   9797   -230  -1074    386       C
ATOM    320  C   GLU A  65      65.006  80.837 -51.934  1.00 84.94           C
ANISOU  320  C   GLU A  65    10188  11375  10711   -241  -1048    443       C
ATOM    321  O   GLU A  65      64.069  80.051 -52.111  1.00 88.30           O
ANISOU  321  O   GLU A  65    10507  11869  11175   -326  -1085    412       O
ATOM    322  CB  GLU A  65      66.948  79.311 -52.162  1.00 81.86           C
ANISOU  322  CB  GLU A  65    10004  10812  10286   -346  -1083    335       C
ATOM    323  CG  GLU A  65      66.904  78.121 -53.100  1.00 96.95           C
ANISOU  323  CG  GLU A  65    11916  12732  12187   -421  -1118    243       C
ATOM    324  CD  GLU A  65      66.997  76.806 -52.344  1.00108.24           C
ANISOU  324  CD  GLU A  65    13387  14080  13661   -548  -1114    207       C
ATOM    325  OE1 GLU A  65      67.647  76.777 -51.276  1.00 90.10           O
ANISOU  325  OE1 GLU A  65    11173  11680  11380   -555  -1075    232       O
ATOM    326  OE2 GLU A  65      66.400  75.809 -52.798  1.00106.79           O
ANISOU  326  OE2 GLU A  65    13160  13925  13490   -632  -1134    148       O
ATOM    327  N   SER A  66      64.909  81.894 -51.127  1.00 76.72           N
ANISOU  327  N   SER A  66     9159  10312   9679   -153   -963    514       N
ATOM    328  CA  SER A  66      63.987  81.866 -49.994  1.00 72.17           C
ANISOU  328  CA  SER A  66     8518   9733   9172   -177   -885    551       C
ATOM    329  C   SER A  66      62.527  81.985 -50.420  1.00 73.90           C
ANISOU  329  C   SER A  66     8556  10101   9423   -172   -913    572       C
ATOM    330  O   SER A  66      61.653  81.356 -49.811  1.00 73.19           O
ANISOU  330  O   SER A  66     8381  10028   9400   -251   -883    565       O
ATOM    331  CB  SER A  66      64.338  82.980 -49.006  1.00 49.23           C
ANISOU  331  CB  SER A  66     5691   6754   6259    -83   -781    621       C
ATOM    332  OG  SER A  66      64.327  84.254 -49.627  1.00 47.97           O
ANISOU  332  OG  SER A  66     5521   6656   6048     43   -783    671       O
ATOM    333  N   GLU A  67      62.239  82.773 -51.461  1.00 68.57           N
ANISOU  333  N   GLU A  67     8820   7328   9907  -3266   1179    605       N
ATOM    334  CA  GLU A  67      60.909  83.372 -51.593  1.00 69.25           C
ANISOU  334  CA  GLU A  67     8943   7384   9986  -3248   1184    599       C
ATOM    335  C   GLU A  67      59.790  82.324 -51.658  1.00 67.88           C
ANISOU  335  C   GLU A  67     8782   7226   9782  -3205   1154    608       C
ATOM    336  O   GLU A  67      58.810  82.414 -50.911  1.00 67.49           O
ANISOU  336  O   GLU A  67     8743   7179   9720  -3202   1141    584       O
ATOM    337  CB  GLU A  67      60.875  84.327 -52.796  1.00 80.44           C
ANISOU  337  CB  GLU A  67    10384   8752  11427  -3242   1216    631       C
ATOM    338  CG  GLU A  67      61.411  83.757 -54.106  1.00 88.65           C
ANISOU  338  CG  GLU A  67    11426   9788  12469  -3218   1223    676       C
ATOM    339  CD  GLU A  67      61.920  84.833 -55.055  1.00 83.71           C
ANISOU  339  CD  GLU A  67    10814   9121  11871  -3232   1260    699       C
ATOM    340  OE1 GLU A  67      61.085  85.581 -55.602  1.00 82.24           O
ANISOU  340  OE1 GLU A  67    10656   8899  11694  -3221   1273    716       O
ATOM    341  OE2 GLU A  67      63.149  84.928 -55.256  1.00 66.50           O
ANISOU  341  OE2 GLU A  67     8615   6946   9708  -3253   1276    705       O
ATOM    342  N   GLU A  68      59.917  81.316 -52.524  1.00 66.35           N
ANISOU  342  N   GLU A  68     8589   7044   9577  -3173   1145    640       N
ATOM    343  CA  GLU A  68      58.831  80.345 -52.682  1.00 66.21           C
ANISOU  343  CA  GLU A  68     8588   7040   9529  -3134   1120    649       C
ATOM    344  C   GLU A  68      59.167  78.873 -52.446  1.00 61.99           C
ANISOU  344  C   GLU A  68     8037   6549   8969  -3119   1097    648       C
ATOM    345  O   GLU A  68      58.427  78.178 -51.744  1.00 61.82           O
ANISOU  345  O   GLU A  68     8016   6553   8921  -3106   1070    629       O
ATOM    346  CB  GLU A  68      58.210  80.492 -54.070  1.00 70.84           C
ANISOU  346  CB  GLU A  68     9207   7593  10115  -3107   1132    691       C
ATOM    347  CG  GLU A  68      57.781  81.891 -54.377  1.00 73.70           C
ANISOU  347  CG  GLU A  68     9584   7910  10507  -3118   1155    702       C
ATOM    348  CD  GLU A  68      56.489  82.217 -53.643  1.00 61.61           C
ANISOU  348  CD  GLU A  68     8061   6372   8978  -3111   1141    687       C
ATOM    349  OE1 GLU A  68      55.411  81.827 -54.145  1.00 59.63           O
ANISOU  349  OE1 GLU A  68     7825   6115   8716  -3081   1126    715       O
ATOM    350  OE2 GLU A  68      56.557  82.823 -52.550  1.00 57.25           O
ANISOU  350  OE2 GLU A  68     7498   5820   8434  -3138   1145    649       O
ATOM    351  N   VAL A  69      60.240  78.355 -53.047  1.00 67.36           N
ANISOU  351  N   VAL A  69     8701   7235   9658  -3120   1109    671       N
ATOM    352  CA  VAL A  69      60.422  76.909 -52.945  1.00 69.09           C
ANISOU  352  CA  VAL A  69     8907   7488   9855  -3100   1092    677       C
ATOM    353  C   VAL A  69      61.000  76.530 -51.590  1.00 65.67           C
ANISOU  353  C   VAL A  69     8430   7093   9429  -3123   1071    653       C
ATOM    354  O   VAL A  69      60.749  75.431 -51.089  1.00 67.86           O
ANISOU  354  O   VAL A  69     8697   7402   9685  -3107   1048    647       O
ATOM    355  CB  VAL A  69      61.294  76.368 -54.090  1.00 82.89           C
ANISOU  355  CB  VAL A  69    10655   9227  11611  -3090   1116    715       C
ATOM    356  CG1 VAL A  69      60.478  76.320 -55.385  1.00 79.36           C
ANISOU  356  CG1 VAL A  69    10261   8754  11138  -3064   1128    737       C
ATOM    357  CG2 VAL A  69      62.581  77.158 -54.213  1.00 89.37           C
ANISOU  357  CG2 VAL A  69    11449  10034  12475  -3122   1141    727       C
ATOM    358  N   VAL A  70      61.788  77.419 -50.980  1.00 56.76           N
ANISOU  358  N   VAL A  70     7274   5963   8330  -3163   1080    639       N
ATOM    359  CA  VAL A  70      62.174  77.237 -49.583  1.00 58.17           C
ANISOU  359  CA  VAL A  70     7416   6178   8510  -3193   1058    612       C
ATOM    360  C   VAL A  70      60.932  77.142 -48.705  1.00 62.56           C
ANISOU  360  C   VAL A  70     7993   6748   9028  -3186   1033    575       C
ATOM    361  O   VAL A  70      60.829  76.263 -47.838  1.00 58.64           O
ANISOU  361  O   VAL A  70     7478   6290   8512  -3185   1005    561       O
ATOM    362  CB  VAL A  70      63.106  78.382 -49.141  1.00 66.65           C
ANISOU  362  CB  VAL A  70     8467   7244   9615  -3243   1074    600       C
ATOM    363  CG1 VAL A  70      63.083  78.561 -47.628  1.00 64.85           C
ANISOU  363  CG1 VAL A  70     8220   7048   9373  -3282   1053    558       C
ATOM    364  CG2 VAL A  70      64.523  78.132 -49.628  1.00 74.48           C
ANISOU  364  CG2 VAL A  70     9416   8237  10646  -3255   1090    639       C
ATOM    365  N   SER A  71      59.970  78.044 -48.919  1.00 60.82           N
ANISOU  365  N   SER A  71     7811   6497   8801  -3181   1043    562       N
ATOM    366  CA  SER A  71      58.710  77.978 -48.186  1.00 54.65           C
ANISOU  366  CA  SER A  71     7051   5723   7990  -3171   1023    533       C
ATOM    367  C   SER A  71      58.004  76.651 -48.420  1.00 52.55           C
ANISOU  367  C   SER A  71     6794   5479   7693  -3128    998    545       C
ATOM    368  O   SER A  71      57.504  76.034 -47.476  1.00 49.94           O
ANISOU  368  O   SER A  71     6458   5180   7335  -3126    971    521       O
ATOM    369  CB  SER A  71      57.805  79.141 -48.590  1.00 49.71           C
ANISOU  369  CB  SER A  71     6460   5052   7376  -3167   1043    532       C
ATOM    370  OG  SER A  71      56.930  78.760 -49.637  1.00 51.29           O
ANISOU  370  OG  SER A  71     6686   5234   7569  -3124   1041    564       O
ATOM    371  N   ARG A  72      57.960  76.188 -49.672  1.00 49.35           N
ANISOU  371  N   ARG A  72     6404   5058   7288  -3097   1008    582       N
ATOM    372  CA  ARG A  72      57.278  74.925 -49.952  1.00 47.99           C
ANISOU  372  CA  ARG A  72     6247   4906   7082  -3061    987    592       C
ATOM    373  C   ARG A  72      58.009  73.722 -49.361  1.00 49.21           C
ANISOU  373  C   ARG A  72     6368   5102   7228  -3061    971    590       C
ATOM    374  O   ARG A  72      57.366  72.752 -48.955  1.00 54.20           O
ANISOU  374  O   ARG A  72     7006   5761   7828  -3042    947    580       O
ATOM    375  CB  ARG A  72      57.080  74.732 -51.456  1.00 47.90           C
ANISOU  375  CB  ARG A  72     6266   4869   7066  -3034   1005    629       C
ATOM    376  CG  ARG A  72      56.305  73.455 -51.785  1.00 57.31           C
ANISOU  376  CG  ARG A  72     7481   6080   8216  -3001    986    636       C
ATOM    377  CD  ARG A  72      54.856  73.530 -51.326  1.00 53.79           C
ANISOU  377  CD  ARG A  72     7054   5636   7747  -2987    962    620       C
ATOM    378  NE  ARG A  72      53.914  73.136 -52.366  1.00 55.98           N
ANISOU  378  NE  ARG A  72     7369   5901   7998  -2961    960    645       N
ATOM    379  CZ  ARG A  72      53.133  72.067 -52.286  1.00 57.91           C
ANISOU  379  CZ  ARG A  72     7631   6171   8201  -2940    937    641       C
ATOM    380  NH1 ARG A  72      53.168  71.262 -51.237  1.00 53.49           N
ANISOU  380  NH1 ARG A  72     7053   5648   7623  -2939    914    614       N
ATOM    381  NH2 ARG A  72      52.299  71.796 -53.284  1.00 55.33           N
ANISOU  381  NH2 ARG A  72     7341   5833   7850  -2923    936    665       N
ATOM    382  N   GLU A  73      59.338  73.759 -49.287  1.00 48.23           N
ANISOU  382  N   GLU A  73     6207   4983   7136  -3084    984    602       N
ATOM    383  CA  GLU A  73      60.073  72.648 -48.687  1.00 48.15           C
ANISOU  383  CA  GLU A  73     6155   5009   7130  -3086    970    610       C
ATOM    384  C   GLU A  73      59.897  72.625 -47.170  1.00 52.39           C
ANISOU  384  C   GLU A  73     6670   5583   7654  -3111    941    574       C
ATOM    385  O   GLU A  73      59.662  71.561 -46.573  1.00 57.53           O
ANISOU  385  O   GLU A  73     7309   6266   8283  -3098    917    570       O
ATOM    386  CB  GLU A  73      61.551  72.732 -49.083  1.00 48.68           C
ANISOU  386  CB  GLU A  73     6182   5069   7246  -3104    995    643       C
ATOM    387  CG  GLU A  73      61.800  72.408 -50.560  1.00 55.80           C
ANISOU  387  CG  GLU A  73     7105   5941   8154  -3078   1024    681       C
ATOM    388  CD  GLU A  73      63.273  72.373 -50.950  1.00 74.58           C
ANISOU  388  CD  GLU A  73     9440   8313  10584  -3094   1050    720       C
ATOM    389  OE1 GLU A  73      63.557  72.351 -52.167  1.00 75.45           O
ANISOU  389  OE1 GLU A  73     9573   8396  10701  -3081   1079    748       O
ATOM    390  OE2 GLU A  73      64.143  72.382 -50.053  1.00 73.18           O
ANISOU  390  OE2 GLU A  73     9207   8156  10441  -3122   1042    723       O
ATOM    391  N   VAL A  74      59.984  73.791 -46.527  1.00 48.57           N
ANISOU  391  N   VAL A  74     6185   5093   7179  -3148    944    547       N
ATOM    392  CA  VAL A  74      59.705  73.848 -45.095  1.00 48.62           C
ANISOU  392  CA  VAL A  74     6180   5131   7161  -3177    918    508       C
ATOM    393  C   VAL A  74      58.247  73.489 -44.824  1.00 51.84           C
ANISOU  393  C   VAL A  74     6626   5546   7526  -3148    898    485       C
ATOM    394  O   VAL A  74      57.911  72.961 -43.761  1.00 53.20           O
ANISOU  394  O   VAL A  74     6791   5754   7669  -3157    871    461       O
ATOM    395  CB  VAL A  74      60.074  75.230 -44.525  1.00 49.29           C
ANISOU  395  CB  VAL A  74     6264   5205   7259  -3227    932    480       C
ATOM    396  CG1 VAL A  74      59.958  75.228 -43.014  1.00 49.45           C
ANISOU  396  CG1 VAL A  74     6274   5264   7250  -3266    907    440       C
ATOM    397  CG2 VAL A  74      61.496  75.612 -44.928  1.00 49.97           C
ANISOU  397  CG2 VAL A  74     6314   5283   7391  -3254    952    507       C
ATOM    398  N   SER A  75      57.358  73.752 -45.784  1.00 52.35           N
ANISOU  398  N   SER A  75     6729   5576   7585  -3116    911    496       N
ATOM    399  CA  SER A  75      55.976  73.308 -45.639  1.00 47.19           C
ANISOU  399  CA  SER A  75     6107   4927   6897  -3086    891    484       C
ATOM    400  C   SER A  75      55.864  71.802 -45.812  1.00 46.64           C
ANISOU  400  C   SER A  75     6033   4887   6802  -3055    871    499       C
ATOM    401  O   SER A  75      55.015  71.170 -45.180  1.00 52.84           O
ANISOU  401  O   SER A  75     6828   5696   7553  -3042    846    482       O
ATOM    402  CB  SER A  75      55.074  74.031 -46.645  1.00 47.15           C
ANISOU  402  CB  SER A  75     6138   4876   6899  -3064    909    499       C
ATOM    403  OG  SER A  75      54.845  75.378 -46.268  1.00 47.60           O
ANISOU  403  OG  SER A  75     6203   4906   6977  -3091    926    480       O
ATOM    404  N   GLY A  76      56.704  71.218 -46.665  1.00 46.68           N
ANISOU  404  N   GLY A  76     6024   4887   6823  -3043    885    533       N
ATOM    405  CA  GLY A  76      56.750  69.774 -46.785  1.00 46.26           C
ANISOU  405  CA  GLY A  76     5965   4859   6751  -3018    873    548       C
ATOM    406  C   GLY A  76      57.230  69.096 -45.521  1.00 50.37           C
ANISOU  406  C   GLY A  76     6444   5423   7269  -3035    849    536       C
ATOM    407  O   GLY A  76      56.888  67.938 -45.269  1.00 54.68           O
ANISOU  407  O   GLY A  76     6990   5995   7791  -3014    831    537       O
ATOM    408  N   ILE A  77      58.030  69.799 -44.714  1.00 49.69           N
ANISOU  408  N   ILE A  77     6325   5347   7208  -3076    849    524       N
ATOM    409  CA  ILE A  77      58.416  69.222 -43.423  1.00 56.33           C
ANISOU  409  CA  ILE A  77     7128   6233   8042  -3099    823    511       C
ATOM    410  C   ILE A  77      57.208  69.028 -42.504  1.00 56.61           C
ANISOU  410  C   ILE A  77     7190   6293   8026  -3095    793    473       C
ATOM    411  O   ILE A  77      57.297  68.279 -41.524  1.00 60.66           O
ANISOU  411  O   ILE A  77     7679   6847   8520  -3105    767    465       O
ATOM    412  CB  ILE A  77      59.489  70.053 -42.691  1.00 70.40           C
ANISOU  412  CB  ILE A  77     8870   8025   9853  -3152    826    504       C
ATOM    413  CG1 ILE A  77      60.338  69.140 -41.807  1.00 68.16           C
ANISOU  413  CG1 ILE A  77     8531   7785   9582  -3171    806    519       C
ATOM    414  CG2 ILE A  77      58.846  71.102 -41.789  1.00 70.31           C
ANISOU  414  CG2 ILE A  77     8886   8018   9812  -3186    817    456       C
ATOM    415  CD1 ILE A  77      61.637  69.759 -41.331  1.00 69.79           C
ANISOU  415  CD1 ILE A  77     8688   8001   9829  -3222    813    529       C
ATOM    416  N   LYS A  78      56.076  69.683 -42.786  1.00 53.06           N
ANISOU  416  N   LYS A  78     6786   5819   7555  -3082    796    454       N
ATOM    417  CA  LYS A  78      54.878  69.480 -41.974  1.00 54.93           C
ANISOU  417  CA  LYS A  78     7047   6074   7749  -3075    772    422       C
ATOM    418  C   LYS A  78      54.281  68.087 -42.150  1.00 45.94           C
ANISOU  418  C   LYS A  78     5917   4958   6581  -3036    751    434       C
ATOM    419  O   LYS A  78      53.551  67.616 -41.268  1.00 47.13           O
ANISOU  419  O   LYS A  78     6075   5137   6696  -3034    725    412       O
ATOM    420  CB  LYS A  78      53.833  70.549 -42.308  1.00 68.51           C
ANISOU  420  CB  LYS A  78     8806   7755   9469  -3069    786    408       C
ATOM    421  CG  LYS A  78      52.816  70.120 -43.366  1.00 61.65           C
ANISOU  421  CG  LYS A  78     7970   6865   8590  -3022    787    429       C
ATOM    422  CD  LYS A  78      52.015  71.309 -43.870  1.00 66.70           C
ANISOU  422  CD  LYS A  78     8637   7459   9248  -3019    807    430       C
ATOM    423  CE  LYS A  78      50.696  70.897 -44.523  1.00 47.22           C
ANISOU  423  CE  LYS A  78     6200   4979   6764  -2979    798    446       C
ATOM    424  NZ  LYS A  78      50.933  70.150 -45.793  1.00 44.80           N
ANISOU  424  NZ  LYS A  78     5903   4667   6451  -2953    803    481       N
ATOM    425  N   ALA A  79      54.559  67.417 -43.269  1.00 46.50           N
ANISOU  425  N   ALA A  79     5991   5014   6663  -3006    765    468       N
ATOM    426  CA  ALA A  79      54.095  66.043 -43.422  1.00 48.73           C
ANISOU  426  CA  ALA A  79     6282   5317   6916  -2974    749    479       C
ATOM    427  C   ALA A  79      54.779  65.119 -42.426  1.00 48.66           C
ANISOU  427  C   ALA A  79     6231   5351   6908  -2986    730    481       C
ATOM    428  O   ALA A  79      54.204  64.099 -42.024  1.00 49.66           O
ANISOU  428  O   ALA A  79     6363   5503   7001  -2968    708    476       O
ATOM    429  CB  ALA A  79      54.329  65.559 -44.852  1.00 47.92           C
ANISOU  429  CB  ALA A  79     6195   5188   6823  -2947    774    514       C
ATOM    430  N   ALA A  80      56.000  65.467 -42.010  1.00 45.37           N
ANISOU  430  N   ALA A  80     5769   4941   6530  -3019    738    490       N
ATOM    431  CA  ALA A  80      56.680  64.690 -40.982  1.00 47.15           C
ANISOU  431  CA  ALA A  80     5947   5207   6761  -3036    718    497       C
ATOM    432  C   ALA A  80      55.900  64.697 -39.674  1.00 51.11           C
ANISOU  432  C   ALA A  80     6459   5746   7214  -3054    683    457       C
ATOM    433  O   ALA A  80      55.920  63.706 -38.938  1.00 56.56           O
ANISOU  433  O   ALA A  80     7128   6473   7888  -3053    659    461       O
ATOM    434  CB  ALA A  80      58.096  65.226 -40.768  1.00 47.40           C
ANISOU  434  CB  ALA A  80     5926   5239   6845  -3075    732    515       C
ATOM    435  N   TYR A  81      55.205  65.796 -39.369  1.00 51.86           N
ANISOU  435  N   TYR A  81     6586   5831   7288  -3072    681    422       N
ATOM    436  CA  TYR A  81      54.324  65.819 -38.206  1.00 53.50           C
ANISOU  436  CA  TYR A  81     6812   6068   7448  -3086    653    384       C
ATOM    437  C   TYR A  81      52.946  65.249 -38.527  1.00 51.75           C
ANISOU  437  C   TYR A  81     6631   5840   7190  -3042    643    377       C
ATOM    438  O   TYR A  81      52.267  64.735 -37.631  1.00 53.12           O
ANISOU  438  O   TYR A  81     6813   6046   7325  -3043    616    357       O
ATOM    439  CB  TYR A  81      54.193  67.246 -37.672  1.00 65.82           C
ANISOU  439  CB  TYR A  81     8388   7615   9005  -3127    664    349       C
ATOM    440  CG  TYR A  81      55.395  67.732 -36.888  1.00 79.17           C
ANISOU  440  CG  TYR A  81    10042   9330  10710  -3185    662    344       C
ATOM    441  CD1 TYR A  81      56.072  66.886 -36.018  1.00 78.51           C
ANISOU  441  CD1 TYR A  81     9918   9296  10617  -3207    635    355       C
ATOM    442  CD2 TYR A  81      55.838  69.043 -37.003  1.00 94.57           C
ANISOU  442  CD2 TYR A  81    11997  11253  12683  -3220    687    332       C
ATOM    443  CE1 TYR A  81      57.168  67.330 -35.299  1.00 88.59           C
ANISOU  443  CE1 TYR A  81    11159  10598  11905  -3265    630    354       C
ATOM    444  CE2 TYR A  81      56.929  69.496 -36.286  1.00101.86           C
ANISOU  444  CE2 TYR A  81    12888  12200  13615  -3278    684    327       C
ATOM    445  CZ  TYR A  81      57.591  68.636 -35.435  1.00101.95           C
ANISOU  445  CZ  TYR A  81    12858  12264  13615  -3301    654    339       C
ATOM    446  OH  TYR A  81      58.679  69.081 -34.718  1.00100.88           O
ANISOU  446  OH  TYR A  81    12688  12156  13486  -3364    648    338       O
ATOM    447  N   GLU A  82      52.514  65.339 -39.787  1.00 50.49           N
ANISOU  447  N   GLU A  82     6499   5643   7044  -3008    663    394       N
ATOM    448  CA  GLU A  82      51.262  64.699 -40.184  1.00 44.33           C
ANISOU  448  CA  GLU A  82     5754   4859   6230  -2969    652    394       C
ATOM    449  C   GLU A  82      51.333  63.186 -40.020  1.00 44.62           C
ANISOU  449  C   GLU A  82     5780   4930   6245  -2948    632    408       C
ATOM    450  O   GLU A  82      50.310  62.535 -39.776  1.00 48.03           O
ANISOU  450  O   GLU A  82     6234   5377   6638  -2927    611    397       O
ATOM    451  CB  GLU A  82      50.920  65.064 -41.628  1.00 43.30           C
ANISOU  451  CB  GLU A  82     5652   4684   6115  -2943    676    415       C
ATOM    452  CG  GLU A  82      49.585  64.517 -42.107  1.00 42.76           C
ANISOU  452  CG  GLU A  82     5622   4612   6012  -2909    664    418       C
ATOM    453  CD  GLU A  82      49.187  65.046 -43.470  1.00 43.87           C
ANISOU  453  CD  GLU A  82     5792   4711   6166  -2892    685    440       C
ATOM    454  OE1 GLU A  82      50.041  65.054 -44.383  1.00 44.88           O
ANISOU  454  OE1 GLU A  82     5915   4821   6316  -2892    708    464       O
ATOM    455  OE2 GLU A  82      48.016  65.451 -43.629  1.00 42.64           O
ANISOU  455  OE2 GLU A  82     5661   4539   6002  -2881    680    437       O
ATOM    456  N   ALA A  83      52.529  62.612 -40.156  1.00 45.79           N
ANISOU  456  N   ALA A  83     5890   5086   6423  -2954    641    434       N
ATOM    457  CA  ALA A  83      52.709  61.191 -39.865  1.00 44.84           C
ANISOU  457  CA  ALA A  83     5750   4995   6292  -2938    627    450       C
ATOM    458  C   ALA A  83      52.348  60.884 -38.414  1.00 46.46           C
ANISOU  458  C   ALA A  83     5944   5246   6462  -2956    591    426       C
ATOM    459  O   ALA A  83      51.610  59.928 -38.127  1.00 47.28           O
ANISOU  459  O   ALA A  83     6062   5371   6530  -2934    570    421       O
ATOM    460  CB  ALA A  83      54.149  60.774 -40.166  1.00 43.31           C
ANISOU  460  CB  ALA A  83     5508   4798   6152  -2944    649    489       C
ATOM    461  N   GLU A  84      52.868  61.689 -37.482  1.00 43.31           N
ANISOU  461  N   GLU A  84     5522   4863   6070  -2999    584    409       N
ATOM    462  CA  GLU A  84      52.495  61.549 -36.078  1.00 44.83           C
ANISOU  462  CA  GLU A  84     5711   5100   6223  -3024    551    381       C
ATOM    463  C   GLU A  84      51.002  61.768 -35.881  1.00 42.87           C
ANISOU  463  C   GLU A  84     5512   4847   5929  -3007    539    349       C
ATOM    464  O   GLU A  84      50.373  61.091 -35.062  1.00 45.05           O
ANISOU  464  O   GLU A  84     5794   5156   6165  -3004    512    335       O
ATOM    465  CB  GLU A  84      53.296  62.529 -35.221  1.00 47.58           C
ANISOU  465  CB  GLU A  84     6035   5463   6581  -3081    549    366       C
ATOM    466  CG  GLU A  84      53.369  62.160 -33.746  1.00 52.87           C
ANISOU  466  CG  GLU A  84     6687   6188   7212  -3117    514    350       C
ATOM    467  CD  GLU A  84      53.702  60.699 -33.520  1.00 60.86           C
ANISOU  467  CD  GLU A  84     7665   7234   8226  -3099    494    382       C
ATOM    468  OE1 GLU A  84      54.811  60.275 -33.903  1.00 61.14           O
ANISOU  468  OE1 GLU A  84     7654   7266   8311  -3099    507    422       O
ATOM    469  OE2 GLU A  84      52.854  59.974 -32.957  1.00 53.69           O
ANISOU  469  OE2 GLU A  84     6775   6351   7274  -3084    470    370       O
ATOM    470  N   LEU A  85      50.422  62.720 -36.616  1.00 42.87           N
ANISOU  470  N   LEU A  85     5543   4805   5939  -2998    561    340       N
ATOM    471  CA  LEU A  85      48.977  62.936 -36.560  1.00 42.49           C
ANISOU  471  CA  LEU A  85     5537   4746   5863  -2978    555    318       C
ATOM    472  C   LEU A  85      48.214  61.657 -36.887  1.00 47.80           C
ANISOU  472  C   LEU A  85     6225   5432   6506  -2937    537    331       C
ATOM    473  O   LEU A  85      47.314  61.246 -36.144  1.00 47.69           O
ANISOU  473  O   LEU A  85     6225   5441   6455  -2931    514    312       O
ATOM    474  CB  LEU A  85      48.578  64.057 -37.521  1.00 42.63           C
ANISOU  474  CB  LEU A  85     5578   4711   5909  -2969    584    320       C
ATOM    475  CG  LEU A  85      47.305  64.852 -37.217  1.00 42.59           C
ANISOU  475  CG  LEU A  85     5602   4683   5895  -2968    587    296       C
ATOM    476  CD1 LEU A  85      47.501  65.801 -36.051  1.00 43.11           C
ANISOU  476  CD1 LEU A  85     5663   4755   5960  -3014    593    261       C
ATOM    477  CD2 LEU A  85      46.853  65.611 -38.456  1.00 49.31           C
ANISOU  477  CD2 LEU A  85     6472   5482   6780  -2947    613    316       C
ATOM    478  N   GLY A  86      48.563  61.016 -38.003  1.00 45.35           N
ANISOU  478  N   GLY A  86     5915   5107   6210  -2911    549    362       N
ATOM    479  CA  GLY A  86      47.863  59.803 -38.401  1.00 41.12           C
ANISOU  479  CA  GLY A  86     5399   4582   5644  -2876    536    373       C
ATOM    480  C   GLY A  86      48.055  58.661 -37.420  1.00 42.77           C
ANISOU  480  C   GLY A  86     5585   4835   5828  -2878    510    372       C
ATOM    481  O   GLY A  86      47.101  57.948 -37.080  1.00 45.56           O
ANISOU  481  O   GLY A  86     5959   5209   6143  -2860    488    362       O
ATOM    482  N   ASP A  87      49.293  58.466 -36.954  1.00 41.31           N
ANISOU  482  N   ASP A  87     5356   4668   5671  -2900    512    385       N
ATOM    483  CA  ASP A  87      49.546  57.403 -35.984  1.00 44.09           C
ANISOU  483  CA  ASP A  87     5680   5064   6007  -2905    487    390       C
ATOM    484  C   ASP A  87      48.775  57.644 -34.689  1.00 43.52           C
ANISOU  484  C   ASP A  87     5619   5025   5891  -2925    456    356       C
ATOM    485  O   ASP A  87      48.211  56.707 -34.105  1.00 44.87           O
ANISOU  485  O   ASP A  87     5795   5226   6027  -2912    432    352       O
ATOM    486  CB  ASP A  87      51.044  57.287 -35.707  1.00 41.74           C
ANISOU  486  CB  ASP A  87     5327   4777   5756  -2930    496    416       C
ATOM    487  CG  ASP A  87      51.365  56.216 -34.683  1.00 51.48           C
ANISOU  487  CG  ASP A  87     6524   6055   6980  -2938    470    429       C
ATOM    488  OD1 ASP A  87      51.377  55.022 -35.053  1.00 52.98           O
ANISOU  488  OD1 ASP A  87     6707   6245   7178  -2908    475    454       O
ATOM    489  OD2 ASP A  87      51.600  56.566 -33.507  1.00 56.03           O
ANISOU  489  OD2 ASP A  87     7081   6667   7540  -2977    446    414       O
ATOM    490  N   ALA A  88      48.725  58.899 -34.235  1.00 41.51           N
ANISOU  490  N   ALA A  88     5372   4763   5637  -2956    461    330       N
ATOM    491  CA  ALA A  88      47.990  59.223 -33.020  1.00 41.53           C
ANISOU  491  CA  ALA A  88     5389   4792   5598  -2979    439    295       C
ATOM    492  C   ALA A  88      46.496  59.014 -33.210  1.00 40.97           C
ANISOU  492  C   ALA A  88     5361   4710   5498  -2945    433    281       C
ATOM    493  O   ALA A  88      45.805  58.582 -32.282  1.00 42.70           O
ANISOU  493  O   ALA A  88     5589   4958   5677  -2948    410    263       O
ATOM    494  CB  ALA A  88      48.283  60.662 -32.598  1.00 42.12           C
ANISOU  494  CB  ALA A  88     5467   4853   5685  -3022    455    270       C
ATOM    495  N   ARG A  89      45.978  59.315 -34.403  1.00 48.96           N
ANISOU  495  N   ARG A  89     6396   5680   6528  -2915    453    291       N
ATOM    496  CA  ARG A  89      44.568  59.055 -34.674  1.00 50.56           C
ANISOU  496  CA  ARG A  89     6633   5872   6706  -2883    445    285       C
ATOM    497  C   ARG A  89      44.266  57.564 -34.583  1.00 47.97           C
ANISOU  497  C   ARG A  89     6308   5576   6344  -2858    421    297       C
ATOM    498  O   ARG A  89      43.293  57.152 -33.938  1.00 47.66           O
ANISOU  498  O   ARG A  89     6283   5556   6269  -2850    400    282       O
ATOM    499  CB  ARG A  89      44.182  59.612 -36.047  1.00 49.09           C
ANISOU  499  CB  ARG A  89     6468   5638   6546  -2861    468    302       C
ATOM    500  CG  ARG A  89      42.846  59.102 -36.582  1.00 59.64           C
ANISOU  500  CG  ARG A  89     7836   6967   7859  -2827    457    309       C
ATOM    501  CD  ARG A  89      42.889  58.861 -38.088  1.00 68.97           C
ANISOU  501  CD  ARG A  89     9034   8122   9049  -2805    471    338       C
ATOM    502  NE  ARG A  89      43.391  57.538 -38.439  1.00 66.86           N
ANISOU  502  NE  ARG A  89     8765   7877   8760  -2791    464    354       N
ATOM    503  CZ  ARG A  89      43.759  57.179 -39.661  1.00 65.06           C
ANISOU  503  CZ  ARG A  89     8550   7631   8538  -2779    481    378       C
ATOM    504  NH1 ARG A  89      43.696  58.023 -40.679  1.00 66.36           N
ANISOU  504  NH1 ARG A  89     8730   7759   8725  -2779    502    391       N
ATOM    505  NH2 ARG A  89      44.199  55.941 -39.869  1.00 50.89           N
ANISOU  505  NH2 ARG A  89     6754   5854   6728  -2769    480    391       N
ATOM    506  N   LYS A  90      45.109  56.736 -35.205  1.00 47.63           N
ANISOU  506  N   LYS A  90     6247   5536   6313  -2847    426    324       N
ATOM    507  CA  LYS A  90      44.882  55.293 -35.155  1.00 39.32           C
ANISOU  507  CA  LYS A  90     5196   4509   5233  -2824    408    337       C
ATOM    508  C   LYS A  90      44.953  54.767 -33.724  1.00 39.31           C
ANISOU  508  C   LYS A  90     5175   4555   5208  -2842    380    325       C
ATOM    509  O   LYS A  90      44.142  53.920 -33.321  1.00 38.90           O
ANISOU  509  O   LYS A  90     5137   4526   5119  -2825    358    320       O
ATOM    510  CB  LYS A  90      45.892  54.571 -36.045  1.00 41.75           C
ANISOU  510  CB  LYS A  90     5487   4806   5572  -2813    429    370       C
ATOM    511  CG  LYS A  90      45.445  53.187 -36.498  1.00 46.60           C
ANISOU  511  CG  LYS A  90     6118   5426   6160  -2783    424    384       C
ATOM    512  CD  LYS A  90      44.748  53.239 -37.851  1.00 52.22           C
ANISOU  512  CD  LYS A  90     6875   6106   6859  -2761    439    390       C
ATOM    513  CE  LYS A  90      44.369  51.847 -38.337  1.00 42.63           C
ANISOU  513  CE  LYS A  90     5683   4899   5615  -2738    438    402       C
ATOM    514  NZ  LYS A  90      43.079  51.385 -37.754  1.00 37.97           N
ANISOU  514  NZ  LYS A  90     5117   4334   4974  -2728    405    384       N
ATOM    515  N   THR A  91      45.910  55.267 -32.935  1.00 40.25           N
ANISOU  515  N   THR A  91     5259   4690   5343  -2878    379    322       N
ATOM    516  CA  THR A  91      46.064  54.770 -31.570  1.00 40.28           C
ANISOU  516  CA  THR A  91     5243   4743   5320  -2902    350    314       C
ATOM    517  C   THR A  91      44.933  55.244 -30.656  1.00 39.78           C
ANISOU  517  C   THR A  91     5209   4692   5213  -2913    334    278       C
ATOM    518  O   THR A  91      44.457  54.473 -29.817  1.00 39.54           O
ANISOU  518  O   THR A  91     5181   4698   5145  -2912    308    272       O
ATOM    519  CB  THR A  91      47.432  55.174 -31.015  1.00 44.16           C
ANISOU  519  CB  THR A  91     5689   5252   5839  -2945    351    325       C
ATOM    520  OG1 THR A  91      47.618  56.586 -31.159  1.00 46.46           O
ANISOU  520  OG1 THR A  91     5989   5517   6147  -2971    370    305       O
ATOM    521  CG2 THR A  91      48.549  54.441 -31.766  1.00 40.65           C
ANISOU  521  CG2 THR A  91     5205   4796   5443  -2931    367    368       C
ATOM    522  N   LEU A  92      44.501  56.499 -30.784  1.00 39.98           N
ANISOU  522  N   LEU A  92     5256   4688   5247  -2925    352    254       N
ATOM    523  CA  LEU A  92      43.244  56.922 -30.172  1.00 39.83           C
ANISOU  523  CA  LEU A  92     5269   4667   5199  -2925    347    224       C
ATOM    524  C   LEU A  92      42.091  55.994 -30.518  1.00 39.19           C
ANISOU  524  C   LEU A  92     5210   4586   5094  -2882    333    230       C
ATOM    525  O   LEU A  92      41.307  55.594 -29.644  1.00 38.99           O
ANISOU  525  O   LEU A  92     5196   4585   5032  -2882    314    214       O
ATOM    526  CB  LEU A  92      42.922  58.339 -30.627  1.00 40.12           C
ANISOU  526  CB  LEU A  92     5322   4656   5267  -2933    378    208       C
ATOM    527  CG  LEU A  92      41.471  58.796 -30.500  1.00 39.93           C
ANISOU  527  CG  LEU A  92     5328   4607   5236  -2918    384    188       C
ATOM    528  CD1 LEU A  92      41.004  59.071 -29.092  1.00 40.14           C
ANISOU  528  CD1 LEU A  92     5364   4655   5231  -2949    379    154       C
ATOM    529  CD2 LEU A  92      41.327  60.038 -31.353  1.00 40.20           C
ANISOU  529  CD2 LEU A  92     5371   4585   5317  -2916    418    190       C
ATOM    530  N   ASP A  93      41.936  55.672 -31.786  1.00 38.90           N
ANISOU  530  N   ASP A  93     5184   4523   5075  -2848    343    253       N
ATOM    531  CA  ASP A  93      40.687  55.047 -32.167  1.00 38.38           C
ANISOU  531  CA  ASP A  93     5146   4453   4985  -2814    332    256       C
ATOM    532  C   ASP A  93      40.663  53.547 -31.914  1.00 37.99           C
ANISOU  532  C   ASP A  93     5093   4440   4902  -2797    308    268       C
ATOM    533  O   ASP A  93      39.575  52.978 -31.768  1.00 37.59           O
ANISOU  533  O   ASP A  93     5063   4399   4820  -2777    292    264       O
ATOM    534  CB  ASP A  93      40.385  55.398 -33.613  1.00 39.12           C
ANISOU  534  CB  ASP A  93     5257   4504   5102  -2791    352    274       C
ATOM    535  CG  ASP A  93      40.001  56.862 -33.766  1.00 39.27           C
ANISOU  535  CG  ASP A  93     5283   4483   5155  -2802    374    263       C
ATOM    536  OD1 ASP A  93      38.994  57.283 -33.154  1.00 38.60           O
ANISOU  536  OD1 ASP A  93     5209   4393   5065  -2803    371    246       O
ATOM    537  OD2 ASP A  93      40.687  57.590 -34.509  1.00 42.44           O
ANISOU  537  OD2 ASP A  93     5678   4855   5591  -2810    397    273       O
ATOM    538  N   SER A  94      41.826  52.907 -31.789  1.00 38.13           N
ANISOU  538  N   SER A  94     5081   4479   4930  -2806    306    285       N
ATOM    539  CA  SER A  94      41.849  51.559 -31.225  1.00 37.86           C
ANISOU  539  CA  SER A  94     5036   4481   4869  -2796    283    296       C
ATOM    540  C   SER A  94      41.326  51.559 -29.788  1.00 37.86           C
ANISOU  540  C   SER A  94     5036   4517   4831  -2816    258    272       C
ATOM    541  O   SER A  94      40.568  50.662 -29.386  1.00 37.47           O
ANISOU  541  O   SER A  94     4999   4490   4748  -2799    238    271       O
ATOM    542  CB  SER A  94      43.268  50.994 -31.286  1.00 38.14           C
ANISOU  542  CB  SER A  94     5030   4526   4936  -2806    290    323       C
ATOM    543  OG  SER A  94      43.366  49.779 -30.566  1.00 37.98           O
ANISOU  543  OG  SER A  94     4991   4542   4898  -2802    269    336       O
ATOM    544  N   VAL A  95      41.716  52.566 -29.002  1.00 38.32           N
ANISOU  544  N   VAL A  95     5084   4583   4895  -2854    260    253       N
ATOM    545  CA  VAL A  95      41.203  52.703 -27.641  1.00 38.41           C
ANISOU  545  CA  VAL A  95     5102   4626   4868  -2879    242    227       C
ATOM    546  C   VAL A  95      39.702  52.961 -27.664  1.00 38.07           C
ANISOU  546  C   VAL A  95     5096   4563   4807  -2857    244    206       C
ATOM    547  O   VAL A  95      38.958  52.462 -26.813  1.00 40.18           O
ANISOU  547  O   VAL A  95     5374   4856   5037  -2856    226    194       O
ATOM    548  CB  VAL A  95      41.964  53.818 -26.898  1.00 39.08           C
ANISOU  548  CB  VAL A  95     5173   4718   4960  -2930    250    209       C
ATOM    549  CG1 VAL A  95      41.281  54.157 -25.579  1.00 39.24           C
ANISOU  549  CG1 VAL A  95     5211   4762   4937  -2960    240    176       C
ATOM    550  CG2 VAL A  95      43.408  53.405 -26.663  1.00 39.46           C
ANISOU  550  CG2 VAL A  95     5177   4794   5021  -2955    239    235       C
ATOM    551  N   ALA A  96      39.237  53.751 -28.633  1.00 38.05           N
ANISOU  551  N   ALA A  96     5109   4514   4834  -2841    268    205       N
ATOM    552  CA  ALA A  96      37.798  53.963 -28.785  1.00 37.76           C
ANISOU  552  CA  ALA A  96     5100   4455   4792  -2818    270    195       C
ATOM    553  C   ALA A  96      37.072  52.643 -29.038  1.00 37.18           C
ANISOU  553  C   ALA A  96     5039   4400   4688  -2784    247    210       C
ATOM    554  O   ALA A  96      36.017  52.370 -28.445  1.00 36.94           O
ANISOU  554  O   ALA A  96     5024   4380   4634  -2775    235    198       O
ATOM    555  CB  ALA A  96      37.530  54.953 -29.919  1.00 41.84           C
ANISOU  555  CB  ALA A  96     5627   4918   5353  -2807    297    202       C
ATOM    556  N   LYS A  97      37.625  51.815 -29.929  1.00 36.98           N
ANISOU  556  N   LYS A  97     5010   4377   4665  -2765    244    236       N
ATOM    557  CA  LYS A  97      37.051  50.498 -30.199  1.00 36.49           C
ANISOU  557  CA  LYS A  97     4961   4333   4571  -2737    225    250       C
ATOM    558  C   LYS A  97      36.972  49.656 -28.931  1.00 36.36           C
ANISOU  558  C   LYS A  97     4935   4361   4519  -2744    201    242       C
ATOM    559  O   LYS A  97      35.939  49.037 -28.642  1.00 35.99           O
ANISOU  559  O   LYS A  97     4907   4328   4442  -2727    184    238       O
ATOM    560  CB  LYS A  97      37.879  49.775 -31.264  1.00 36.44           C
ANISOU  560  CB  LYS A  97     4949   4318   4576  -2724    235    277       C
ATOM    561  CG  LYS A  97      37.651  48.269 -31.303  1.00 36.04           C
ANISOU  561  CG  LYS A  97     4907   4293   4496  -2703    218    290       C
ATOM    562  CD  LYS A  97      38.712  47.556 -32.128  1.00 36.13           C
ANISOU  562  CD  LYS A  97     4904   4294   4528  -2697    236    315       C
ATOM    563  CE  LYS A  97      38.521  47.786 -33.617  1.00 36.11           C
ANISOU  563  CE  LYS A  97     4931   4256   4534  -2684    257    325       C
ATOM    564  NZ  LYS A  97      37.290  47.117 -34.121  1.00 35.72           N
ANISOU  564  NZ  LYS A  97     4922   4208   4443  -2665    243    326       N
ATOM    565  N   GLU A  98      38.067  49.605 -28.168  1.00 36.68           N
ANISOU  565  N   GLU A  98     4946   4427   4563  -2771    196    243       N
ATOM    566  CA  GLU A  98      38.063  48.802 -26.945  1.00 36.62           C
ANISOU  566  CA  GLU A  98     4927   4465   4521  -2782    171    240       C
ATOM    567  C   GLU A  98      37.083  49.347 -25.911  1.00 36.64           C
ANISOU  567  C   GLU A  98     4949   4478   4496  -2797    164    209       C
ATOM    568  O   GLU A  98      36.462  48.569 -25.173  1.00 36.38           O
ANISOU  568  O   GLU A  98     4924   4474   4427  -2791    143    205       O
ATOM    569  CB  GLU A  98      39.472  48.722 -26.359  1.00 37.06           C
ANISOU  569  CB  GLU A  98     4944   4548   4591  -2814    166    253       C
ATOM    570  CG  GLU A  98      40.472  48.036 -27.272  1.00 37.07           C
ANISOU  570  CG  GLU A  98     4920   4538   4629  -2799    177    287       C
ATOM    571  CD  GLU A  98      40.235  46.540 -27.370  1.00 36.67           C
ANISOU  571  CD  GLU A  98     4867   4501   4563  -2770    165    307       C
ATOM    572  OE1 GLU A  98      39.579  45.978 -26.467  1.00 36.46           O
ANISOU  572  OE1 GLU A  98     4848   4506   4498  -2770    141    299       O
ATOM    573  OE2 GLU A  98      40.701  45.925 -28.353  1.00 36.59           O
ANISOU  573  OE2 GLU A  98     4850   4470   4582  -2749    183    331       O
ATOM    574  N   ARG A  99      36.927  50.672 -25.847  1.00 36.98           N
ANISOU  574  N   ARG A  99     5000   4494   4558  -2816    185    187       N
ATOM    575  CA  ARG A  99      35.937  51.259 -24.951  1.00 37.06           C
ANISOU  575  CA  ARG A  99     5030   4502   4551  -2829    188    157       C
ATOM    576  C   ARG A  99      34.531  50.820 -25.334  1.00 36.56           C
ANISOU  576  C   ARG A  99     4989   4423   4481  -2791    183    160       C
ATOM    577  O   ARG A  99      33.728  50.458 -24.467  1.00 36.42           O
ANISOU  577  O   ARG A  99     4981   4423   4433  -2792    172    146       O
ATOM    578  CB  ARG A  99      36.042  52.784 -24.972  1.00 37.57           C
ANISOU  578  CB  ARG A  99     5097   4529   4647  -2855    219    136       C
ATOM    579  CG  ARG A  99      35.056  53.478 -24.045  1.00 37.75           C
ANISOU  579  CG  ARG A  99     5140   4542   4662  -2873    233    102       C
ATOM    580  CD  ARG A  99      34.863  54.942 -24.416  1.00 38.34           C
ANISOU  580  CD  ARG A  99     5220   4562   4784  -2884    271     87       C
ATOM    581  NE  ARG A  99      34.576  55.118 -25.834  1.00 43.72           N
ANISOU  581  NE  ARG A  99     5900   5202   5509  -2847    281    113       N
ATOM    582  CZ  ARG A  99      33.819  56.087 -26.329  1.00 50.11           C
ANISOU  582  CZ  ARG A  99     6716   5958   6365  -2837    308    111       C
ATOM    583  NH1 ARG A  99      33.251  56.990 -25.546  1.00 48.65           N
ANISOU  583  NH1 ARG A  99     6540   5750   6196  -2859    334     83       N
ATOM    584  NH2 ARG A  99      33.625  56.153 -27.644  1.00 50.71           N
ANISOU  584  NH2 ARG A  99     6790   6002   6474  -2806    312    140       N
ATOM    585  N   ALA A 100      34.218  50.842 -26.633  1.00 36.34           N
ANISOU  585  N   ALA A 100     4967   4361   4478  -2761    192    179       N
ATOM    586  CA  ALA A 100      32.906  50.379 -27.080  1.00 35.91           C
ANISOU  586  CA  ALA A 100     4933   4295   4415  -2729    183    187       C
ATOM    587  C   ALA A 100      32.703  48.900 -26.763  1.00 35.48           C
ANISOU  587  C   ALA A 100     4883   4281   4316  -2713    155    196       C
ATOM    588  O   ALA A 100      31.605  48.482 -26.367  1.00 35.21           O
ANISOU  588  O   ALA A 100     4862   4254   4260  -2699    142    191       O
ATOM    589  CB  ALA A 100      32.741  50.636 -28.577  1.00 35.83           C
ANISOU  589  CB  ALA A 100     4931   4248   4434  -2707    194    209       C
ATOM    590  N   ARG A 101      33.754  48.093 -26.935  1.00 35.44           N
ANISOU  590  N   ARG A 101     4865   4300   4302  -2714    146    212       N
ATOM    591  CA  ARG A 101      33.662  46.668 -26.629  1.00 35.09           C
ANISOU  591  CA  ARG A 101     4820   4290   4222  -2699    123    224       C
ATOM    592  C   ARG A 101      33.332  46.440 -25.159  1.00 35.11           C
ANISOU  592  C   ARG A 101     4819   4327   4192  -2716    106    207       C
ATOM    593  O   ARG A 101      32.413  45.680 -24.823  1.00 34.76           O
ANISOU  593  O   ARG A 101     4789   4298   4118  -2699     90    206       O
ATOM    594  CB  ARG A 101      34.970  45.966 -26.993  1.00 35.18           C
ANISOU  594  CB  ARG A 101     4809   4312   4244  -2701    124    246       C
ATOM    595  CG  ARG A 101      34.995  44.489 -26.625  1.00 34.89           C
ANISOU  595  CG  ARG A 101     4767   4307   4181  -2689    105    260       C
ATOM    596  CD  ARG A 101      36.265  43.808 -27.110  1.00 36.14           C
ANISOU  596  CD  ARG A 101     4899   4467   4367  -2688    114    287       C
ATOM    597  NE  ARG A 101      36.630  44.212 -28.462  1.00 37.75           N
ANISOU  597  NE  ARG A 101     5111   4632   4602  -2679    140    296       N
ATOM    598  CZ  ARG A 101      37.229  43.422 -29.342  1.00 35.27           C
ANISOU  598  CZ  ARG A 101     4793   4304   4307  -2665    156    318       C
ATOM    599  NH1 ARG A 101      37.547  42.172 -29.045  1.00 34.98           N
ANISOU  599  NH1 ARG A 101     4740   4284   4268  -2657    152    335       N
ATOM    600  NH2 ARG A 101      37.518  43.897 -30.550  1.00 36.13           N
ANISOU  600  NH2 ARG A 101     4912   4376   4438  -2661    181    324       N
ATOM    601  N   LEU A 102      34.087  47.080 -24.262  1.00 35.55           N
ANISOU  601  N   LEU A 102     4858   4398   4251  -2751    110    193       N
ATOM    602  CA  LEU A 102      33.812  46.918 -22.839  1.00 35.65           C
ANISOU  602  CA  LEU A 102     4871   4446   4228  -2774     95    176       C
ATOM    603  C   LEU A 102      32.451  47.490 -22.462  1.00 35.57           C
ANISOU  603  C   LEU A 102     4886   4417   4212  -2770    105    151       C
ATOM    604  O   LEU A 102      31.785  46.956 -21.569  1.00 35.42           O
ANISOU  604  O   LEU A 102     4876   4423   4159  -2771     91    141       O
ATOM    605  CB  LEU A 102      34.922  47.558 -22.006  1.00 36.24           C
ANISOU  605  CB  LEU A 102     4926   4543   4301  -2822     97    167       C
ATOM    606  CG  LEU A 102      36.304  46.926 -22.194  1.00 37.80           C
ANISOU  606  CG  LEU A 102     5089   4763   4511  -2830     85    198       C
ATOM    607  CD1 LEU A 102      37.355  47.645 -21.363  1.00 37.05           C
ANISOU  607  CD1 LEU A 102     4974   4692   4414  -2883     83    192       C
ATOM    608  CD2 LEU A 102      36.265  45.442 -21.853  1.00 36.41           C
ANISOU  608  CD2 LEU A 102     4903   4621   4311  -2813     58    221       C
ATOM    609  N   GLN A 103      32.009  48.548 -23.148  1.00 35.69           N
ANISOU  609  N   GLN A 103     4910   4386   4264  -2764    130    142       N
ATOM    610  CA  GLN A 103      30.675  49.092 -22.916  1.00 35.65           C
ANISOU  610  CA  GLN A 103     4921   4353   4270  -2756    143    125       C
ATOM    611  C   GLN A 103      29.602  48.048 -23.199  1.00 35.10           C
ANISOU  611  C   GLN A 103     4864   4291   4182  -2720    123    140       C
ATOM    612  O   GLN A 103      28.730  47.784 -22.359  1.00 34.99           O
ANISOU  612  O   GLN A 103     4860   4288   4148  -2719    117    127       O
ATOM    613  CB  GLN A 103      30.464  50.323 -23.799  1.00 35.88           C
ANISOU  613  CB  GLN A 103     4951   4327   4354  -2752    172    124       C
ATOM    614  CG  GLN A 103      30.732  51.652 -23.122  1.00 36.48           C
ANISOU  614  CG  GLN A 103     5025   4382   4453  -2790    202     95       C
ATOM    615  CD  GLN A 103      30.668  52.817 -24.092  1.00 36.72           C
ANISOU  615  CD  GLN A 103     5053   4356   4544  -2785    232    100       C
ATOM    616  OE1 GLN A 103      30.244  52.663 -25.237  1.00 37.64           O
ANISOU  616  OE1 GLN A 103     5169   4449   4685  -2752    228    127       O
ATOM    617  NE2 GLN A 103      31.099  53.989 -23.640  1.00 37.29           N
ANISOU  617  NE2 GLN A 103     5124   4407   4638  -2820    261     76       N
ATOM    618  N   LEU A 104      29.649  47.445 -24.390  1.00 41.24           N
ANISOU  618  N   LEU A 104     5645   5062   4964  -2692    113    167       N
ATOM    619  CA  LEU A 104      28.622  46.471 -24.747  1.00 40.77           C
ANISOU  619  CA  LEU A 104     5600   5009   4883  -2662     94    181       C
ATOM    620  C   LEU A 104      28.715  45.213 -23.891  1.00 40.52           C
ANISOU  620  C   LEU A 104     5568   5024   4803  -2661     70    182       C
ATOM    621  O   LEU A 104      27.684  44.609 -23.570  1.00 40.23           O
ANISOU  621  O   LEU A 104     5544   4997   4744  -2646     57    181       O
ATOM    622  CB  LEU A 104      28.702  46.127 -26.237  1.00 40.58           C
ANISOU  622  CB  LEU A 104     5584   4969   4867  -2640     91    208       C
ATOM    623  CG  LEU A 104      30.013  45.629 -26.846  1.00 43.22           C
ANISOU  623  CG  LEU A 104     5911   5313   5197  -2643     92    222       C
ATOM    624  CD1 LEU A 104      30.081  44.109 -26.841  1.00 45.96           C
ANISOU  624  CD1 LEU A 104     6265   5693   5506  -2629     72    235       C
ATOM    625  CD2 LEU A 104      30.182  46.172 -28.257  1.00 40.71           C
ANISOU  625  CD2 LEU A 104     5600   4961   4908  -2636    107    238       C
ATOM    626  N   GLU A 105      29.926  44.813 -23.489  1.00 37.80           N
ANISOU  626  N   GLU A 105     5208   4709   4446  -2677     64    185       N
ATOM    627  CA  GLU A 105      30.044  43.663 -22.596  1.00 34.02           C
ANISOU  627  CA  GLU A 105     4725   4274   3928  -2679     41    189       C
ATOM    628  C   GLU A 105      29.452  43.965 -21.223  1.00 34.16           C
ANISOU  628  C   GLU A 105     4747   4309   3923  -2699     39    164       C
ATOM    629  O   GLU A 105      28.796  43.105 -20.617  1.00 33.89           O
ANISOU  629  O   GLU A 105     4721   4299   3857  -2690     22    165       O
ATOM    630  CB  GLU A 105      31.505  43.233 -22.471  1.00 34.23           C
ANISOU  630  CB  GLU A 105     4725   4324   3957  -2695     36    205       C
ATOM    631  CG  GLU A 105      31.685  41.866 -21.830  1.00 34.03           C
ANISOU  631  CG  GLU A 105     4690   4338   3901  -2690     13    220       C
ATOM    632  CD  GLU A 105      31.806  40.753 -22.852  1.00 33.69           C
ANISOU  632  CD  GLU A 105     4649   4288   3865  -2660     11    245       C
ATOM    633  OE1 GLU A 105      31.435  40.976 -24.024  1.00 33.55           O
ANISOU  633  OE1 GLU A 105     4649   4237   3861  -2642     24    247       O
ATOM    634  OE2 GLU A 105      32.271  39.654 -22.484  1.00 33.62           O
ANISOU  634  OE2 GLU A 105     4624   4304   3847  -2657     -1    262       O
ATOM    635  N   LEU A 106      29.667  45.184 -20.719  1.00 34.62           N
ANISOU  635  N   LEU A 106     4803   4353   3997  -2730     59    141       N
ATOM    636  CA  LEU A 106      29.057  45.577 -19.455  1.00 34.83           C
ANISOU  636  CA  LEU A 106     4840   4391   4004  -2754     64    113       C
ATOM    637  C   LEU A 106      27.540  45.581 -19.565  1.00 34.54           C
ANISOU  637  C   LEU A 106     4820   4328   3977  -2727     71    106       C
ATOM    638  O   LEU A 106      26.844  45.161 -18.636  1.00 37.99           O
ANISOU  638  O   LEU A 106     5266   4784   4386  -2731     64     95       O
ATOM    639  CB  LEU A 106      29.581  46.950 -19.027  1.00 35.44           C
ANISOU  639  CB  LEU A 106     4915   4452   4099  -2795     91     88       C
ATOM    640  CG  LEU A 106      29.537  47.349 -17.546  1.00 36.83           C
ANISOU  640  CG  LEU A 106     5101   4651   4241  -2840     98     57       C
ATOM    641  CD1 LEU A 106      30.487  48.506 -17.290  1.00 36.53           C
ANISOU  641  CD1 LEU A 106     5060   4608   4214  -2887    119     38       C
ATOM    642  CD2 LEU A 106      28.130  47.718 -17.091  1.00 44.09           C
ANISOU  642  CD2 LEU A 106     6041   5543   5169  -2833    119     32       C
ATOM    643  N   SER A 107      27.007  46.037 -20.702  1.00 34.42           N
ANISOU  643  N   SER A 107     4807   4270   4003  -2702     82    117       N
ATOM    644  CA  SER A 107      25.556  46.024 -20.889  1.00 36.02           C
ANISOU  644  CA  SER A 107     5018   4446   4221  -2678     85    118       C
ATOM    645  C   SER A 107      25.011  44.597 -20.924  1.00 34.99           C
ANISOU  645  C   SER A 107     4897   4347   4051  -2652     55    136       C
ATOM    646  O   SER A 107      23.953  44.308 -20.339  1.00 37.01           O
ANISOU  646  O   SER A 107     5159   4604   4297  -2644     51    129       O
ATOM    647  CB  SER A 107      25.189  46.771 -22.171  1.00 37.17           C
ANISOU  647  CB  SER A 107     5160   4542   4419  -2660     99    135       C
ATOM    648  OG  SER A 107      25.549  48.139 -22.083  1.00 38.57           O
ANISOU  648  OG  SER A 107     5330   4685   4640  -2683    131    118       O
ATOM    649  N   LYS A 108      25.713  43.697 -21.619  1.00 33.43           N
ANISOU  649  N   LYS A 108     4699   4171   3833  -2639     36    159       N
ATOM    650  CA  LYS A 108      25.316  42.291 -21.642  1.00 32.99           C
ANISOU  650  CA  LYS A 108     4653   4144   3738  -2619     11    174       C
ATOM    651  C   LYS A 108      25.271  41.713 -20.233  1.00 32.98           C
ANISOU  651  C   LYS A 108     4650   4180   3699  -2632      0    161       C
ATOM    652  O   LYS A 108      24.271  41.105 -19.828  1.00 32.72           O
ANISOU  652  O   LYS A 108     4628   4157   3646  -2619    -11    160       O
ATOM    653  CB  LYS A 108      26.281  41.484 -22.510  1.00 32.85           C
ANISOU  653  CB  LYS A 108     4632   4138   3710  -2610      1    196       C
ATOM    654  CG  LYS A 108      26.198  39.984 -22.265  1.00 32.50           C
ANISOU  654  CG  LYS A 108     4593   4128   3625  -2596    -20    209       C
ATOM    655  CD  LYS A 108      27.552  39.307 -22.415  1.00 32.56           C
ANISOU  655  CD  LYS A 108     4585   4154   3632  -2601    -23    224       C
ATOM    656  CE  LYS A 108      27.770  38.802 -23.829  1.00 32.41           C
ANISOU  656  CE  LYS A 108     4577   4116   3621  -2584    -17    242       C
ATOM    657  NZ  LYS A 108      29.042  38.040 -23.948  1.00 32.50           N
ANISOU  657  NZ  LYS A 108     4568   4138   3642  -2587    -14    258       N
ATOM    658  N   VAL A 109      26.359  41.885 -19.477  1.00 33.29           N
ANISOU  658  N   VAL A 109     4676   4244   3728  -2661      1    153       N
ATOM    659  CA  VAL A 109      26.412  41.355 -18.118  1.00 33.35           C
ANISOU  659  CA  VAL A 109     4683   4292   3697  -2681    -11    144       C
ATOM    660  C   VAL A 109      25.360  42.019 -17.239  1.00 33.50           C
ANISOU  660  C   VAL A 109     4716   4299   3714  -2693      4    115       C
ATOM    661  O   VAL A 109      24.822  41.392 -16.321  1.00 33.39           O
ANISOU  661  O   VAL A 109     4709   4311   3667  -2696     -6    109       O
ATOM    662  CB  VAL A 109      27.833  41.518 -17.540  1.00 33.76           C
ANISOU  662  CB  VAL A 109     4716   4373   3740  -2717    -15    146       C
ATOM    663  CG1 VAL A 109      27.887  41.059 -16.091  1.00 33.92           C
ANISOU  663  CG1 VAL A 109     4736   4438   3715  -2745    -30    139       C
ATOM    664  CG2 VAL A 109      28.835  40.738 -18.380  1.00 33.62           C
ANISOU  664  CG2 VAL A 109     4679   4363   3733  -2702    -28    177       C
ATOM    665  N   ARG A 110      25.014  43.274 -17.529  1.00 33.77           N
ANISOU  665  N   ARG A 110     4752   4291   3790  -2699     32     98       N
ATOM    666  CA  ARG A 110      24.004  43.976 -16.743  1.00 35.52           C
ANISOU  666  CA  ARG A 110     4983   4490   4023  -2711     55     70       C
ATOM    667  C   ARG A 110      22.626  43.357 -16.938  1.00 40.35           C
ANISOU  667  C   ARG A 110     5601   5090   4639  -2677     46     79       C
ATOM    668  O   ARG A 110      21.906  43.095 -15.966  1.00 40.92           O
ANISOU  668  O   ARG A 110     5683   5174   4693  -2683     48     64       O
ATOM    669  CB  ARG A 110      23.995  45.455 -17.128  1.00 47.29           C
ANISOU  669  CB  ARG A 110     6471   5930   5568  -2724     90     54       C
ATOM    670  CG  ARG A 110      22.813  46.249 -16.607  1.00 53.30           C
ANISOU  670  CG  ARG A 110     7237   6650   6364  -2729    121     30       C
ATOM    671  CD  ARG A 110      23.121  47.735 -16.660  1.00 65.16           C
ANISOU  671  CD  ARG A 110     8737   8109   7913  -2755    161      8       C
ATOM    672  NE  ARG A 110      24.240  48.088 -15.794  1.00 65.28           N
ANISOU  672  NE  ARG A 110     8759   8155   7888  -2804    168    -16       N
ATOM    673  CZ  ARG A 110      24.969  49.188 -15.924  1.00 64.89           C
ANISOU  673  CZ  ARG A 110     8709   8083   7862  -2832    193    -31       C
ATOM    674  NH1 ARG A 110      24.731  50.067 -16.883  1.00 69.84           N
ANISOU  674  NH1 ARG A 110     9326   8656   8556  -2815    216    -23       N
ATOM    675  NH2 ARG A 110      25.966  49.409 -15.071  1.00 56.82           N
ANISOU  675  NH2 ARG A 110     7695   7098   6796  -2882    195    -51       N
ATOM    676  N   GLU A 111      22.237  43.117 -18.193  1.00 43.27           N
ANISOU  676  N   GLU A 111     5968   5438   5033  -2644     37    105       N
ATOM    677  CA  GLU A 111      20.941  42.480 -18.430  1.00 44.73           C
ANISOU  677  CA  GLU A 111     6160   5617   5220  -2615     24    118       C
ATOM    678  C   GLU A 111      20.927  41.040 -17.925  1.00 34.26           C
ANISOU  678  C   GLU A 111     4842   4338   3836  -2607     -4    127       C
ATOM    679  O   GLU A 111      19.904  40.561 -17.410  1.00 34.18           O
ANISOU  679  O   GLU A 111     4839   4333   3815  -2597    -10    124       O
ATOM    680  CB  GLU A 111      20.574  42.547 -19.913  1.00 49.75           C
ANISOU  680  CB  GLU A 111     6793   6223   5886  -2590     18    147       C
ATOM    681  CG  GLU A 111      19.847  43.830 -20.301  1.00 56.89           C
ANISOU  681  CG  GLU A 111     7684   7070   6860  -2589     44    146       C
ATOM    682  CD  GLU A 111      20.246  44.351 -21.668  1.00 69.49           C
ANISOU  682  CD  GLU A 111     9275   8640   8487  -2582     46    168       C
ATOM    683  OE1 GLU A 111      21.231  43.838 -22.239  1.00 66.95           O
ANISOU  683  OE1 GLU A 111     8960   8343   8133  -2582     32    178       O
ATOM    684  OE2 GLU A 111      19.570  45.273 -22.171  1.00 68.77           O
ANISOU  684  OE2 GLU A 111     9171   8502   8457  -2577     64    178       O
ATOM    685  N   GLU A 112      22.058  40.335 -18.050  1.00 32.43           N
ANISOU  685  N   GLU A 112     4610   4141   3573  -2611    -20    138       N
ATOM    686  CA  GLU A 112      22.156  38.993 -17.485  1.00 32.15           C
ANISOU  686  CA  GLU A 112     4578   4148   3488  -2605    -44    148       C
ATOM    687  C   GLU A 112      21.952  39.018 -15.975  1.00 32.33           C
ANISOU  687  C   GLU A 112     4604   4196   3486  -2629    -40    126       C
ATOM    688  O   GLU A 112      21.246  38.168 -15.421  1.00 33.88           O
ANISOU  688  O   GLU A 112     4808   4411   3654  -2619    -53    127       O
ATOM    689  CB  GLU A 112      23.511  38.375 -17.835  1.00 32.13           C
ANISOU  689  CB  GLU A 112     4566   4171   3473  -2609    -56    166       C
ATOM    690  CG  GLU A 112      23.654  37.949 -19.289  1.00 31.89           C
ANISOU  690  CG  GLU A 112     4539   4124   3454  -2584    -61    189       C
ATOM    691  CD  GLU A 112      24.835  37.022 -19.510  1.00 31.84           C
ANISOU  691  CD  GLU A 112     4522   4140   3437  -2584    -71    207       C
ATOM    692  OE1 GLU A 112      25.935  37.330 -19.007  1.00 32.15           O
ANISOU  692  OE1 GLU A 112     4541   4193   3483  -2607    -68    206       O
ATOM    693  OE2 GLU A 112      24.665  35.987 -20.189  1.00 31.54           O
ANISOU  693  OE2 GLU A 112     4494   4105   3386  -2564    -80    224       O
ATOM    694  N   PHE A 113      22.568  39.990 -15.294  1.00 32.81           N
ANISOU  694  N   PHE A 113     4659   4255   3552  -2664    -23    104       N
ATOM    695  CA  PHE A 113      22.376  40.147 -13.857  1.00 33.09           C
ANISOU  695  CA  PHE A 113     4703   4312   3559  -2696    -15     79       C
ATOM    696  C   PHE A 113      20.925  40.449 -13.521  1.00 33.05           C
ANISOU  696  C   PHE A 113     4709   4277   3571  -2686      3     60       C
ATOM    697  O   PHE A 113      20.381  39.903 -12.556  1.00 35.75           O
ANISOU  697  O   PHE A 113     5060   4641   3881  -2693     -1     51       O
ATOM    698  CB  PHE A 113      23.286  41.256 -13.327  1.00 33.69           C
ANISOU  698  CB  PHE A 113     4777   4388   3637  -2742      5     57       C
ATOM    699  CG  PHE A 113      23.763  41.031 -11.921  1.00 37.13           C
ANISOU  699  CG  PHE A 113     5218   4871   4020  -2785     -2     45       C
ATOM    700  CD1 PHE A 113      24.233  39.791 -11.522  1.00 33.83           C
ANISOU  700  CD1 PHE A 113     4792   4502   3559  -2784    -36     71       C
ATOM    701  CD2 PHE A 113      23.739  42.063 -10.997  1.00 40.07           C
ANISOU  701  CD2 PHE A 113     5604   5237   4383  -2831     27      9       C
ATOM    702  CE1 PHE A 113      24.668  39.585 -10.224  1.00 34.19           C
ANISOU  702  CE1 PHE A 113     4843   4594   3555  -2828    -45     65       C
ATOM    703  CE2 PHE A 113      24.174  41.865  -9.702  1.00 39.97           C
ANISOU  703  CE2 PHE A 113     5601   5272   4313  -2879     19     -1       C
ATOM    704  CZ  PHE A 113      24.638  40.625  -9.314  1.00 34.78           C
ANISOU  704  CZ  PHE A 113     4934   4667   3614  -2877    -19     29       C
ATOM    705  N   LYS A 114      20.285  41.329 -14.296  1.00 35.02           N
ANISOU  705  N   LYS A 114     4954   4474   3877  -2671     24     57       N
ATOM    706  CA  LYS A 114      18.876  41.633 -14.062  1.00 39.28           C
ANISOU  706  CA  LYS A 114     5496   4979   4449  -2659     42     46       C
ATOM    707  C   LYS A 114      18.031  40.365 -14.101  1.00 33.48           C
ANISOU  707  C   LYS A 114     4766   4266   3690  -2629     15     65       C
ATOM    708  O   LYS A 114      17.271  40.075 -13.164  1.00 32.60           O
ANISOU  708  O   LYS A 114     4662   4161   3564  -2634     20     51       O
ATOM    709  CB  LYS A 114      18.373  42.641 -15.098  1.00 44.74           C
ANISOU  709  CB  LYS A 114     6175   5611   5213  -2643     62     53       C
ATOM    710  CG  LYS A 114      18.928  44.047 -14.940  1.00 51.22           C
ANISOU  710  CG  LYS A 114     6991   6399   6070  -2674     99     28       C
ATOM    711  CD  LYS A 114      19.018  44.751 -16.286  1.00 52.65           C
ANISOU  711  CD  LYS A 114     7158   6539   6309  -2656    105     50       C
ATOM    712  CE  LYS A 114      19.051  46.264 -16.128  1.00 47.35           C
ANISOU  712  CE  LYS A 114     6480   5815   5695  -2679    150     27       C
ATOM    713  NZ  LYS A 114      19.197  46.956 -17.440  1.00 39.33           N
ANISOU  713  NZ  LYS A 114     5449   4759   4736  -2663    156     51       N
ATOM    714  N   GLU A 115      18.164  39.588 -15.180  1.00 34.29           N
ANISOU  714  N   GLU A 115     4866   4377   3784  -2601    -12     97       N
ATOM    715  CA  GLU A 115      17.352  38.381 -15.323  1.00 31.77           C
ANISOU  715  CA  GLU A 115     4555   4076   3440  -2575    -37    116       C
ATOM    716  C   GLU A 115      17.668  37.365 -14.230  1.00 31.63           C
ANISOU  716  C   GLU A 115     4546   4108   3364  -2585    -51    111       C
ATOM    717  O   GLU A 115      16.758  36.787 -13.623  1.00 31.47           O
ANISOU  717  O   GLU A 115     4532   4096   3328  -2577    -56    107       O
ATOM    718  CB  GLU A 115      17.552  37.762 -16.706  1.00 33.95           C
ANISOU  718  CB  GLU A 115     4834   4354   3713  -2550    -59    147       C
ATOM    719  CG  GLU A 115      17.060  38.623 -17.855  1.00 34.06           C
ANISOU  719  CG  GLU A 115     4839   4322   3779  -2539    -50    160       C
ATOM    720  CD  GLU A 115      17.068  37.883 -19.178  1.00 33.10           C
ANISOU  720  CD  GLU A 115     4727   4206   3641  -2520    -74    191       C
ATOM    721  OE1 GLU A 115      18.099  37.260 -19.506  1.00 32.83           O
ANISOU  721  OE1 GLU A 115     4701   4198   3575  -2521    -84    197       O
ATOM    722  OE2 GLU A 115      16.040  37.920 -19.887  1.00 31.18           O
ANISOU  722  OE2 GLU A 115     4485   3943   3419  -2507    -82    209       O
ATOM    723  N   LEU A 116      18.957  37.138 -13.957  1.00 31.74           N
ANISOU  723  N   LEU A 116     4557   4154   3349  -2604    -59    113       N
ATOM    724  CA  LEU A 116      19.330  36.118 -12.982  1.00 31.65           C
ANISOU  724  CA  LEU A 116     4550   4191   3287  -2614    -77    116       C
ATOM    725  C   LEU A 116      18.892  36.509 -11.576  1.00 33.63           C
ANISOU  725  C   LEU A 116     4809   4451   3520  -2644    -61     88       C
ATOM    726  O   LEU A 116      18.484  35.649 -10.790  1.00 37.85           O
ANISOU  726  O   LEU A 116     5349   5012   4018  -2643    -73     89       O
ATOM    727  CB  LEU A 116      20.837  35.865 -13.039  1.00 31.79           C
ANISOU  727  CB  LEU A 116     4554   4237   3288  -2631    -89    131       C
ATOM    728  CG  LEU A 116      21.361  34.659 -12.256  1.00 31.70           C
ANISOU  728  CG  LEU A 116     4538   4274   3233  -2638   -113    147       C
ATOM    729  CD1 LEU A 116      20.941  33.364 -12.932  1.00 31.20           C
ANISOU  729  CD1 LEU A 116     4478   4213   3162  -2601   -131    171       C
ATOM    730  CD2 LEU A 116      22.874  34.722 -12.132  1.00 32.02           C
ANISOU  730  CD2 LEU A 116     4558   4337   3270  -2664   -122    161       C
ATOM    731  N   LYS A 117      18.941  37.801 -11.249  1.00 32.42           N
ANISOU  731  N   LYS A 117     4655   4271   3391  -2671    -32     60       N
ATOM    732  CA  LYS A 117      18.469  38.269  -9.951  1.00 33.68           C
ANISOU  732  CA  LYS A 117     4829   4434   3536  -2703     -9     27       C
ATOM    733  C   LYS A 117      16.961  38.092  -9.822  1.00 36.19           C
ANISOU  733  C   LYS A 117     5152   4724   3876  -2679      2     20       C
ATOM    734  O   LYS A 117      16.468  37.531  -8.830  1.00 37.12           O
ANISOU  734  O   LYS A 117     5280   4864   3959  -2689      0     10       O
ATOM    735  CB  LYS A 117      18.858  39.737  -9.770  1.00 40.75           C
ANISOU  735  CB  LYS A 117     5725   5300   4458  -2738     26     -2       C
ATOM    736  CG  LYS A 117      18.518  40.347  -8.423  1.00 54.33           C
ANISOU  736  CG  LYS A 117     7464   7020   6158  -2782     58    -42       C
ATOM    737  CD  LYS A 117      18.822  41.840  -8.435  1.00 70.10           C
ANISOU  737  CD  LYS A 117     9465   8979   8191  -2814     98    -73       C
ATOM    738  CE  LYS A 117      19.876  42.217  -7.410  1.00 64.70           C
ANISOU  738  CE  LYS A 117     8797   8335   7451  -2877    104    -94       C
ATOM    739  NZ  LYS A 117      20.443  43.568  -7.682  1.00 46.74           N
ANISOU  739  NZ  LYS A 117     6524   6027   5208  -2906    136   -116       N
ATOM    740  N   ALA A 118      16.209  38.574 -10.820  1.00 36.85           N
ANISOU  740  N   ALA A 118     5224   4759   4018  -2650     11     27       N
ATOM    741  CA  ALA A 118      14.757  38.456 -10.778  1.00 37.93           C
ANISOU  741  CA  ALA A 118     5359   4866   4187  -2628     20     26       C
ATOM    742  C   ALA A 118      14.295  37.006 -10.799  1.00 33.43           C
ANISOU  742  C   ALA A 118     4793   4329   3577  -2602    -14     50       C
ATOM    743  O   ALA A 118      13.175  36.717 -10.366  1.00 31.71           O
ANISOU  743  O   ALA A 118     4577   4101   3369  -2592     -9     45       O
ATOM    744  CB  ALA A 118      14.132  39.223 -11.945  1.00 35.04           C
ANISOU  744  CB  ALA A 118     4975   4444   3896  -2604     30     40       C
ATOM    745  N   ARG A 119      15.128  36.090 -11.294  1.00 31.59           N
ANISOU  745  N   ARG A 119     4564   4135   3306  -2592    -45     75       N
ATOM    746  CA  ARG A 119      14.774  34.677 -11.289  1.00 31.04           C
ANISOU  746  CA  ARG A 119     4500   4096   3197  -2570    -73     96       C
ATOM    747  C   ARG A 119      15.179  33.984  -9.991  1.00 31.09           C
ANISOU  747  C   ARG A 119     4516   4149   3149  -2592    -80     88       C
ATOM    748  O   ARG A 119      14.438  33.130  -9.488  1.00 33.28           O
ANISOU  748  O   ARG A 119     4800   4441   3403  -2582    -89     91       O
ATOM    749  CB  ARG A 119      15.414  33.985 -12.495  1.00 30.72           C
ANISOU  749  CB  ARG A 119     4459   4067   3148  -2549    -98    127       C
ATOM    750  CG  ARG A 119      15.393  32.469 -12.460  1.00 30.86           C
ANISOU  750  CG  ARG A 119     4485   4121   3121  -2532   -124    147       C
ATOM    751  CD  ARG A 119      15.956  31.911 -13.758  1.00 38.32           C
ANISOU  751  CD  ARG A 119     5431   5066   4064  -2515   -140    173       C
ATOM    752  NE  ARG A 119      17.179  31.145 -13.556  1.00 40.20           N
ANISOU  752  NE  ARG A 119     5664   5336   4274  -2522   -151    184       N
ATOM    753  CZ  ARG A 119      17.215  29.897 -13.111  1.00 35.65           C
ANISOU  753  CZ  ARG A 119     5092   4790   3666  -2516   -166    196       C
ATOM    754  NH1 ARG A 119      16.109  29.239 -12.806  1.00 33.48           N
ANISOU  754  NH1 ARG A 119     4828   4518   3373  -2503   -172    196       N
ATOM    755  NH2 ARG A 119      18.391  29.291 -12.973  1.00 36.63           N
ANISOU  755  NH2 ARG A 119     5203   4937   3778  -2524   -175    209       N
ATOM    756  N   ASN A 120      16.333  34.349  -9.423  1.00 31.43           N
ANISOU  756  N   ASN A 120     4557   4215   3169  -2625    -77     79       N
ATOM    757  CA  ASN A 120      16.748  33.770  -8.152  1.00 31.58           C
ANISOU  757  CA  ASN A 120     4583   4280   3135  -2654    -85     75       C
ATOM    758  C   ASN A 120      15.823  34.190  -7.018  1.00 34.94           C
ANISOU  758  C   ASN A 120     5024   4698   3555  -2675    -60     43       C
ATOM    759  O   ASN A 120      15.607  33.412  -6.082  1.00 36.61           O
ANISOU  759  O   ASN A 120     5245   4943   3724  -2685    -69     44       O
ATOM    760  CB  ASN A 120      18.190  34.166  -7.836  1.00 31.97           C
ANISOU  760  CB  ASN A 120     4626   4357   3165  -2691    -89     77       C
ATOM    761  CG  ASN A 120      18.681  33.580  -6.526  1.00 32.21           C
ANISOU  761  CG  ASN A 120     4660   4439   3138  -2726   -103     80       C
ATOM    762  OD1 ASN A 120      18.750  34.272  -5.510  1.00 34.89           O
ANISOU  762  OD1 ASN A 120     5013   4789   3455  -2771    -85     53       O
ATOM    763  ND2 ASN A 120      19.023  32.297  -6.542  1.00 31.90           N
ANISOU  763  ND2 ASN A 120     4612   4433   3077  -2710   -134    113       N
ATOM    764  N   THR A 121      15.265  35.403  -7.081  1.00 34.50           N
ANISOU  764  N   THR A 121     4969   4596   3543  -2683    -26     15       N
ATOM    765  CA  THR A 121      14.283  35.800  -6.072  1.00 35.71           C
ANISOU  765  CA  THR A 121     5136   4733   3701  -2701      5    -18       C
ATOM    766  C   THR A 121      13.076  34.865  -6.082  1.00 36.03           C
ANISOU  766  C   THR A 121     5175   4769   3745  -2667     -7     -6       C
ATOM    767  O   THR A 121      12.656  34.352  -5.034  1.00 35.74           O
ANISOU  767  O   THR A 121     5152   4755   3673  -2681     -4    -17       O
ATOM    768  CB  THR A 121      13.846  37.249  -6.297  1.00 32.81           C
ANISOU  768  CB  THR A 121     4765   4306   3397  -2711     47    -46       C
ATOM    769  OG1 THR A 121      13.319  37.396  -7.623  1.00 32.50           O
ANISOU  769  OG1 THR A 121     4705   4224   3418  -2668     40    -24       O
ATOM    770  CG2 THR A 121      15.015  38.204  -6.101  1.00 33.32           C
ANISOU  770  CG2 THR A 121     4834   4376   3449  -2753     63    -64       C
ATOM    771  N   LYS A 122      12.508  34.623  -7.268  1.00 33.12           N
ANISOU  771  N   LYS A 122     4793   4374   3418  -2624    -20     19       N
ATOM    772  CA  LYS A 122      11.362  33.727  -7.370  1.00 31.73           C
ANISOU  772  CA  LYS A 122     4616   4196   3246  -2593    -34     33       C
ATOM    773  C   LYS A 122      11.732  32.300  -6.990  1.00 33.21           C
ANISOU  773  C   LYS A 122     4814   4438   3369  -2588    -66     53       C
ATOM    774  O   LYS A 122      10.914  31.582  -6.405  1.00 34.24           O
ANISOU  774  O   LYS A 122     4950   4577   3482  -2581    -69     52       O
ATOM    775  CB  LYS A 122      10.787  33.767  -8.787  1.00 32.91           C
ANISOU  775  CB  LYS A 122     4750   4311   3444  -2557    -46     59       C
ATOM    776  CG  LYS A 122       9.586  32.854  -8.997  1.00 38.53           C
ANISOU  776  CG  LYS A 122     5460   5021   4159  -2528    -63     78       C
ATOM    777  CD  LYS A 122       9.366  32.528 -10.467  1.00 43.84           C
ANISOU  777  CD  LYS A 122     6126   5683   4849  -2499    -89    112       C
ATOM    778  CE  LYS A 122      10.681  32.403 -11.219  1.00 47.53           C
ANISOU  778  CE  LYS A 122     6599   6171   5291  -2500   -104    126       C
ATOM    779  NZ  LYS A 122      10.668  31.249 -12.161  1.00 43.45           N
ANISOU  779  NZ  LYS A 122     6091   5676   4744  -2478   -135    157       N
ATOM    780  N   LYS A 123      12.958  31.873  -7.303  1.00 34.78           N
ANISOU  780  N   LYS A 123     5011   4669   3536  -2592    -87     72       N
ATOM    781  CA  LYS A 123      13.378  30.525  -6.931  1.00 33.85           C
ANISOU  781  CA  LYS A 123     4897   4597   3366  -2589   -115     94       C
ATOM    782  C   LYS A 123      13.494  30.378  -5.418  1.00 34.11           C
ANISOU  782  C   LYS A 123     4941   4664   3356  -2624   -108     77       C
ATOM    783  O   LYS A 123      13.113  29.343  -4.859  1.00 35.92           O
ANISOU  783  O   LYS A 123     5176   4919   3553  -2618   -122     87       O
ATOM    784  CB  LYS A 123      14.698  30.178  -7.618  1.00 30.43           C
ANISOU  784  CB  LYS A 123     4454   4185   2923  -2587   -135    119       C
ATOM    785  CG  LYS A 123      14.550  29.154  -8.734  1.00 29.96           C
ANISOU  785  CG  LYS A 123     4394   4123   2868  -2549   -157    147       C
ATOM    786  CD  LYS A 123      13.308  29.421  -9.570  1.00 33.16           C
ANISOU  786  CD  LYS A 123     4803   4490   3307  -2523   -150    146       C
ATOM    787  CE  LYS A 123      12.991  28.249 -10.484  1.00 37.50           C
ANISOU  787  CE  LYS A 123     5360   5045   3845  -2494   -172    172       C
ATOM    788  NZ  LYS A 123      11.679  28.421 -11.169  1.00 42.41           N
ANISOU  788  NZ  LYS A 123     5985   5636   4493  -2474   -171    175       N
ATOM    789  N   GLU A 124      14.007  31.405  -4.735  1.00 32.26           N
ANISOU  789  N   GLU A 124     4711   4431   3117  -2665    -87     52       N
ATOM    790  CA  GLU A 124      14.049  31.365  -3.277  1.00 35.29           C
ANISOU  790  CA  GLU A 124     5110   4846   3452  -2708    -78     33       C
ATOM    791  C   GLU A 124      12.644  31.362  -2.686  1.00 34.03           C
ANISOU  791  C   GLU A 124     4962   4663   3302  -2702    -55      9       C
ATOM    792  O   GLU A 124      12.381  30.663  -1.699  1.00 36.70           O
ANISOU  792  O   GLU A 124     5313   5033   3599  -2716    -60      8       O
ATOM    793  CB  GLU A 124      14.859  32.544  -2.737  1.00 45.72           C
ANISOU  793  CB  GLU A 124     6438   6170   4763  -2759    -57      8       C
ATOM    794  CG  GLU A 124      16.310  32.207  -2.437  1.00 45.28           C
ANISOU  794  CG  GLU A 124     6375   6167   4663  -2790    -85     33       C
ATOM    795  CD  GLU A 124      16.477  31.506  -1.102  1.00 43.47           C
ANISOU  795  CD  GLU A 124     6157   5990   4369  -2827    -99     39       C
ATOM    796  OE1 GLU A 124      16.397  30.259  -1.068  1.00 40.29           O
ANISOU  796  OE1 GLU A 124     5746   5612   3950  -2803   -127     69       O
ATOM    797  OE2 GLU A 124      16.687  32.202  -0.087  1.00 42.54           O
ANISOU  797  OE2 GLU A 124     6058   5888   4215  -2884    -80     12       O
ATOM    798  N   GLY A 125      11.727  32.133  -3.276  1.00 34.78           N
ANISOU  798  N   GLY A 125     5052   4703   3458  -2681    -30     -8       N
ATOM    799  CA  GLY A 125      10.345  32.091  -2.816  1.00 38.54           C
ANISOU  799  CA  GLY A 125     5533   5152   3957  -2672     -9    -26       C
ATOM    800  C   GLY A 125       9.719  30.717  -2.976  1.00 38.43           C
ANISOU  800  C   GLY A 125     5516   5158   3926  -2636    -39      2       C
ATOM    801  O   GLY A 125       9.025  30.224  -2.078  1.00 33.00           O
ANISOU  801  O   GLY A 125     4840   4481   3218  -2643    -32     -9       O
ATOM    802  N   ASP A 126       9.960  30.077  -4.123  1.00 35.96           N
ANISOU  802  N   ASP A 126     5192   4849   3621  -2601    -69     36       N
ATOM    803  CA  ASP A 126       9.436  28.735  -4.350  1.00 30.26           C
ANISOU  803  CA  ASP A 126     4471   4146   2879  -2571    -96     62       C
ATOM    804  C   ASP A 126      10.062  27.727  -3.394  1.00 30.11           C
ANISOU  804  C   ASP A 126     4464   4181   2797  -2588   -113     72       C
ATOM    805  O   ASP A 126       9.393  26.791  -2.947  1.00 34.08           O
ANISOU  805  O   ASP A 126     4972   4698   3279  -2577   -121     79       O
ATOM    806  CB  ASP A 126       9.667  28.318  -5.803  1.00 34.19           C
ANISOU  806  CB  ASP A 126     4960   4636   3393  -2537   -121     94       C
ATOM    807  CG  ASP A 126       8.917  29.195  -6.788  1.00 41.06           C
ANISOU  807  CG  ASP A 126     5819   5457   4327  -2520   -110     92       C
ATOM    808  OD1 ASP A 126       8.002  29.928  -6.357  1.00 40.13           O
ANISOU  808  OD1 ASP A 126     5695   5305   4248  -2525    -84     71       O
ATOM    809  OD2 ASP A 126       9.239  29.149  -7.994  1.00 37.51           O
ANISOU  809  OD2 ASP A 126     5364   4998   3889  -2502   -125    114       O
ATOM    810  N   LEU A 127      11.346  27.903  -3.068  1.00 30.96           N
ANISOU  810  N   LEU A 127     4570   4318   2875  -2617   -120     76       N
ATOM    811  CA  LEU A 127      11.982  27.032  -2.084  1.00 33.17           C
ANISOU  811  CA  LEU A 127     4854   4649   3098  -2640   -138     90       C
ATOM    812  C   LEU A 127      11.351  27.201  -0.709  1.00 35.84           C
ANISOU  812  C   LEU A 127     5210   4998   3408  -2673   -117     63       C
ATOM    813  O   LEU A 127      11.125  26.216   0.005  1.00 33.62           O
ANISOU  813  O   LEU A 127     4935   4747   3090  -2675   -130     74       O
ATOM    814  CB  LEU A 127      13.483  27.315  -2.022  1.00 33.03           C
ANISOU  814  CB  LEU A 127     4828   4661   3063  -2670   -151    103       C
ATOM    815  CG  LEU A 127      14.331  26.287  -1.269  1.00 30.83           C
ANISOU  815  CG  LEU A 127     4542   4435   2736  -2690   -180    133       C
ATOM    816  CD1 LEU A 127      13.902  24.871  -1.612  1.00 30.31           C
ANISOU  816  CD1 LEU A 127     4471   4375   2669  -2650   -201    159       C
ATOM    817  CD2 LEU A 127      15.812  26.489  -1.563  1.00 31.07           C
ANISOU  817  CD2 LEU A 127     4554   4487   2766  -2708   -199    155       C
ATOM    818  N   ILE A 128      11.065  28.446  -0.318  1.00 35.72           N
ANISOU  818  N   ILE A 128     5205   4957   3410  -2700    -82     25       N
ATOM    819  CA  ILE A 128      10.398  28.688   0.960  1.00 38.08           C
ANISOU  819  CA  ILE A 128     5525   5260   3685  -2734    -54     -7       C
ATOM    820  C   ILE A 128       9.032  28.014   0.983  1.00 39.57           C
ANISOU  820  C   ILE A 128     5713   5427   3892  -2700    -50     -9       C
ATOM    821  O   ILE A 128       8.655  27.377   1.974  1.00 38.93           O
ANISOU  821  O   ILE A 128     5646   5372   3773  -2715    -50    -13       O
ATOM    822  CB  ILE A 128      10.291  30.200   1.236  1.00 46.98           C
ANISOU  822  CB  ILE A 128     6663   6351   4837  -2768    -10    -52       C
ATOM    823  CG1 ILE A 128      11.683  30.819   1.386  1.00 44.72           C
ANISOU  823  CG1 ILE A 128     6380   6093   4520  -2812    -15    -51       C
ATOM    824  CG2 ILE A 128       9.444  30.462   2.477  1.00 40.83           C
ANISOU  824  CG2 ILE A 128     5908   5566   4041  -2802     27    -90       C
ATOM    825  CD1 ILE A 128      12.447  30.324   2.596  1.00 46.30           C
ANISOU  825  CD1 ILE A 128     6595   6356   4640  -2863    -30    -43       C
ATOM    826  N   ALA A 129       8.272  28.136  -0.110  1.00 41.42           N
ANISOU  826  N   ALA A 129     5933   5619   4188  -2656    -50     -3       N
ATOM    827  CA  ALA A 129       6.956  27.500  -0.166  1.00 39.31           C
ANISOU  827  CA  ALA A 129     5663   5332   3942  -2624    -50      0       C
ATOM    828  C   ALA A 129       7.069  25.980  -0.088  1.00 30.10           C
ANISOU  828  C   ALA A 129     4498   4207   2730  -2606    -85     33       C
ATOM    829  O   ALA A 129       6.308  25.323   0.639  1.00 30.02           O
ANISOU  829  O   ALA A 129     4497   4207   2702  -2606    -82     28       O
ATOM    830  CB  ALA A 129       6.223  27.920  -1.440  1.00 40.02           C
ANISOU  830  CB  ALA A 129     5733   5371   4103  -2586    -49      9       C
ATOM    831  N   ALA A 130       8.014  25.403  -0.835  1.00 31.27           N
ANISOU  831  N   ALA A 130     4639   4379   2863  -2592   -115     65       N
ATOM    832  CA  ALA A 130       8.189  23.956  -0.830  1.00 29.48           C
ANISOU  832  CA  ALA A 130     4412   4186   2601  -2575   -145     96       C
ATOM    833  C   ALA A 130       8.577  23.452   0.552  1.00 30.99           C
ANISOU  833  C   ALA A 130     4615   4422   2738  -2609   -148     95       C
ATOM    834  O   ALA A 130       8.078  22.416   1.003  1.00 34.97           O
ANISOU  834  O   ALA A 130     5124   4944   3219  -2600   -158    106       O
ATOM    835  CB  ALA A 130       9.238  23.550  -1.865  1.00 29.27           C
ANISOU  835  CB  ALA A 130     4374   4170   2576  -2558   -170    126       C
ATOM    836  N   GLN A 131       9.452  24.179   1.250  1.00 31.42           N
ANISOU  836  N   GLN A 131     4674   4497   2768  -2654   -140     84       N
ATOM    837  CA  GLN A 131       9.839  23.765   2.594  1.00 32.55           C
ANISOU  837  CA  GLN A 131     4829   4687   2854  -2695   -145     86       C
ATOM    838  C   GLN A 131       8.682  23.916   3.576  1.00 33.85           C
ANISOU  838  C   GLN A 131     5014   4841   3008  -2711   -116     53       C
ATOM    839  O   GLN A 131       8.498  23.071   4.463  1.00 35.28           O
ANISOU  839  O   GLN A 131     5203   5054   3148  -2723   -125     62       O
ATOM    840  CB  GLN A 131      11.053  24.568   3.060  1.00 33.32           C
ANISOU  840  CB  GLN A 131     4927   4809   2923  -2745   -146     83       C
ATOM    841  CG  GLN A 131      12.380  24.019   2.562  1.00 30.99           C
ANISOU  841  CG  GLN A 131     4609   4544   2621  -2742   -183    125       C
ATOM    842  CD  GLN A 131      13.402  25.107   2.306  1.00 31.39           C
ANISOU  842  CD  GLN A 131     4654   4595   2679  -2771   -179    119       C
ATOM    843  OE1 GLN A 131      13.071  26.292   2.276  1.00 31.65           O
ANISOU  843  OE1 GLN A 131     4699   4597   2729  -2786   -147     83       O
ATOM    844  NE2 GLN A 131      14.654  24.708   2.116  1.00 31.48           N
ANISOU  844  NE2 GLN A 131     4643   4637   2681  -2780   -211    156       N
ATOM    845  N   ALA A 132       7.894  24.988   3.438  1.00 31.48           N
ANISOU  845  N   ALA A 132     4718   4494   2748  -2710    -80     16       N
ATOM    846  CA  ALA A 132       6.747  25.180   4.318  1.00 34.95           C
ANISOU  846  CA  ALA A 132     5174   4916   3189  -2724    -47    -18       C
ATOM    847  C   ALA A 132       5.718  24.072   4.144  1.00 36.01           C
ANISOU  847  C   ALA A 132     5303   5044   3336  -2682    -60     -3       C
ATOM    848  O   ALA A 132       5.057  23.681   5.112  1.00 33.04           O
ANISOU  848  O   ALA A 132     4941   4677   2935  -2697    -48    -16       O
ATOM    849  CB  ALA A 132       6.110  26.546   4.063  1.00 31.32           C
ANISOU  849  CB  ALA A 132     4714   4398   2788  -2727     -5    -58       C
ATOM    850  N   ARG A 133       5.565  23.559   2.922  1.00 35.47           N
ANISOU  850  N   ARG A 133     5216   4960   3301  -2634    -84     25       N
ATOM    851  CA  ARG A 133       4.679  22.416   2.717  1.00 29.57           C
ANISOU  851  CA  ARG A 133     4465   4212   2557  -2598   -100     43       C
ATOM    852  C   ARG A 133       5.329  21.109   3.166  1.00 29.39           C
ANISOU  852  C   ARG A 133     4447   4240   2478  -2602   -130     74       C
ATOM    853  O   ARG A 133       4.635  20.196   3.637  1.00 29.45           O
ANISOU  853  O   ARG A 133     4460   4258   2470  -2592   -134     79       O
ATOM    854  CB  ARG A 133       4.267  22.338   1.246  1.00 29.18           C
ANISOU  854  CB  ARG A 133     4399   4130   2557  -2553   -114     62       C
ATOM    855  CG  ARG A 133       3.292  21.223   0.914  1.00 28.75           C
ANISOU  855  CG  ARG A 133     4344   4074   2508  -2520   -129     80       C
ATOM    856  CD  ARG A 133       2.613  21.493  -0.418  1.00 34.02           C
ANISOU  856  CD  ARG A 133     4997   4702   3229  -2487   -135     90       C
ATOM    857  NE  ARG A 133       1.191  21.175  -0.384  1.00 34.80           N
ANISOU  857  NE  ARG A 133     5090   4778   3356  -2470   -131     88       N
ATOM    858  CZ  ARG A 133       0.358  21.353  -1.401  1.00 38.54           C
ANISOU  858  CZ  ARG A 133     5549   5218   3877  -2446   -139    100       C
ATOM    859  NH1 ARG A 133       0.774  21.842  -2.558  1.00 45.97           N
ANISOU  859  NH1 ARG A 133     6481   6144   4840  -2436   -150    115       N
ATOM    860  NH2 ARG A 133      -0.924  21.034  -1.252  1.00 34.10           N
ANISOU  860  NH2 ARG A 133     4979   4637   3340  -2434   -136    101       N
ATOM    861  N   LEU A 134       6.657  21.018   3.055  1.00 29.48           N
ANISOU  861  N   LEU A 134     4453   4282   2465  -2616   -150     95       N
ATOM    862  CA  LEU A 134       7.371  19.804   3.434  1.00 29.36           C
ANISOU  862  CA  LEU A 134     4435   4313   2409  -2620   -180    129       C
ATOM    863  C   LEU A 134       7.304  19.563   4.936  1.00 29.70           C
ANISOU  863  C   LEU A 134     4493   4391   2402  -2661   -175    122       C
ATOM    864  O   LEU A 134       7.142  18.419   5.377  1.00 29.52           O
ANISOU  864  O   LEU A 134     4471   4392   2354  -2654   -191    142       O
ATOM    865  CB  LEU A 134       8.822  19.900   2.964  1.00 29.47           C
ANISOU  865  CB  LEU A 134     4433   4346   2419  -2629   -202    154       C
ATOM    866  CG  LEU A 134       9.583  18.607   2.682  1.00 29.23           C
ANISOU  866  CG  LEU A 134     4386   4341   2379  -2613   -236    196       C
ATOM    867  CD1 LEU A 134       9.312  18.124   1.266  1.00 28.75           C
ANISOU  867  CD1 LEU A 134     4317   4249   2356  -2564   -242    207       C
ATOM    868  CD2 LEU A 134      11.072  18.826   2.899  1.00 29.59           C
ANISOU  868  CD2 LEU A 134     4415   4419   2410  -2645   -256    219       C
ATOM    869  N   LYS A 135       7.441  20.623   5.739  1.00 32.59           N
ANISOU  869  N   LYS A 135     4873   4760   2749  -2707   -151     92       N
ATOM    870  CA  LYS A 135       7.309  20.457   7.186  1.00 32.98           C
ANISOU  870  CA  LYS A 135     4943   4843   2744  -2753   -142     82       C
ATOM    871  C   LYS A 135       5.909  19.982   7.558  1.00 32.76           C
ANISOU  871  C   LYS A 135     4926   4795   2725  -2734   -123     63       C
ATOM    872  O   LYS A 135       5.746  19.105   8.420  1.00 33.22           O
ANISOU  872  O   LYS A 135     4993   4885   2743  -2747   -132     75       O
ATOM    873  CB  LYS A 135       7.639  21.759   7.918  1.00 38.00           C
ANISOU  873  CB  LYS A 135     5598   5482   3357  -2811   -112     47       C
ATOM    874  CG  LYS A 135       8.861  22.497   7.402  1.00 46.82           C
ANISOU  874  CG  LYS A 135     6704   6607   4478  -2828   -123     57       C
ATOM    875  CD  LYS A 135      10.131  21.682   7.581  1.00 51.69           C
ANISOU  875  CD  LYS A 135     7305   7279   5057  -2844   -169    107       C
ATOM    876  CE  LYS A 135      11.230  22.175   6.652  1.00 46.57           C
ANISOU  876  CE  LYS A 135     6634   6626   4434  -2838   -186    125       C
ATOM    877  NZ  LYS A 135      12.367  21.218   6.574  1.00 45.99           N
ANISOU  877  NZ  LYS A 135     6534   6595   4346  -2838   -232    179       N
ATOM    878  N   ASP A 136       4.884  20.546   6.913  1.00 32.47           N
ANISOU  878  N   ASP A 136     4886   4706   2744  -2703    -98     37       N
ATOM    879  CA  ASP A 136       3.514  20.124   7.182  1.00 33.74           C
ANISOU  879  CA  ASP A 136     5052   4843   2923  -2683    -81     21       C
ATOM    880  C   ASP A 136       3.311  18.657   6.827  1.00 29.50           C
ANISOU  880  C   ASP A 136     4506   4323   2379  -2645   -114     58       C
ATOM    881  O   ASP A 136       2.650  17.918   7.565  1.00 29.44           O
ANISOU  881  O   ASP A 136     4508   4328   2350  -2647   -111     56       O
ATOM    882  CB  ASP A 136       2.530  21.002   6.409  1.00 34.68           C
ANISOU  882  CB  ASP A 136     5161   4901   3115  -2655    -55     -5       C
ATOM    883  CG  ASP A 136       2.641  22.469   6.778  1.00 32.43           C
ANISOU  883  CG  ASP A 136     4886   4591   2846  -2692    -16    -46       C
ATOM    884  OD1 ASP A 136       3.088  22.769   7.905  1.00 32.75           O
ANISOU  884  OD1 ASP A 136     4949   4659   2834  -2745      0    -65       O
ATOM    885  OD2 ASP A 136       2.278  23.322   5.940  1.00 30.52           O
ANISOU  885  OD2 ASP A 136     4628   4301   2667  -2672     -2    -58       O
ATOM    886  N   LEU A 137       3.880  18.214   5.703  1.00 29.14           N
ANISOU  886  N   LEU A 137     4444   4278   2350  -2612   -142     89       N
ATOM    887  CA  LEU A 137       3.734  16.810   5.323  1.00 28.69           C
ANISOU  887  CA  LEU A 137     4380   4233   2286  -2580   -169    121       C
ATOM    888  C   LEU A 137       4.485  15.890   6.280  1.00 28.80           C
ANISOU  888  C   LEU A 137     4398   4298   2248  -2605   -189    145       C
ATOM    889  O   LEU A 137       3.988  14.811   6.627  1.00 28.59           O
ANISOU  889  O   LEU A 137     4374   4282   2206  -2592   -197    156       O
ATOM    890  CB  LEU A 137       4.208  16.590   3.888  1.00 28.35           C
ANISOU  890  CB  LEU A 137     4323   4176   2272  -2545   -189    144       C
ATOM    891  CG  LEU A 137       3.148  16.694   2.786  1.00 28.04           C
ANISOU  891  CG  LEU A 137     4280   4095   2279  -2507   -183    139       C
ATOM    892  CD1 LEU A 137       2.283  17.941   2.932  1.00 28.29           C
ANISOU  892  CD1 LEU A 137     4311   4090   2348  -2515   -154    105       C
ATOM    893  CD2 LEU A 137       3.797  16.635   1.414  1.00 27.82           C
ANISOU  893  CD2 LEU A 137     4243   4058   2271  -2485   -201    160       C
ATOM    894  N   GLU A 138       5.686  16.290   6.710  1.00 29.18           N
ANISOU  894  N   GLU A 138     4442   4376   2267  -2641   -199    155       N
ATOM    895  CA  GLU A 138       6.435  15.465   7.654  1.00 29.38           C
ANISOU  895  CA  GLU A 138     4466   4451   2245  -2670   -223    184       C
ATOM    896  C   GLU A 138       5.739  15.384   9.005  1.00 29.65           C
ANISOU  896  C   GLU A 138     4523   4504   2240  -2704   -206    165       C
ATOM    897  O   GLU A 138       5.884  14.382   9.715  1.00 29.67           O
ANISOU  897  O   GLU A 138     4524   4540   2209  -2714   -226    190       O
ATOM    898  CB  GLU A 138       7.859  15.997   7.822  1.00 33.92           C
ANISOU  898  CB  GLU A 138     5030   5057   2801  -2708   -241    202       C
ATOM    899  CG  GLU A 138       8.808  15.594   6.705  1.00 33.56           C
ANISOU  899  CG  GLU A 138     4957   5008   2788  -2678   -268    235       C
ATOM    900  CD  GLU A 138      10.028  16.489   6.622  1.00 31.00           C
ANISOU  900  CD  GLU A 138     4621   4698   2459  -2710   -276    242       C
ATOM    901  OE1 GLU A 138       9.981  17.613   7.166  1.00 33.69           O
ANISOU  901  OE1 GLU A 138     4980   5041   2781  -2748   -254    214       O
ATOM    902  OE2 GLU A 138      11.035  16.066   6.016  1.00 29.90           O
ANISOU  902  OE2 GLU A 138     4455   4568   2339  -2699   -303    276       O
ATOM    903  N   ALA A 139       4.989  16.422   9.383  1.00 29.91           N
ANISOU  903  N   ALA A 139     4574   4512   2276  -2722   -168    121       N
ATOM    904  CA  ALA A 139       4.194  16.336  10.605  1.00 30.16           C
ANISOU  904  CA  ALA A 139     4630   4555   2275  -2752   -146     97       C
ATOM    905  C   ALA A 139       2.970  15.448  10.403  1.00 29.69           C
ANISOU  905  C   ALA A 139     4569   4471   2240  -2709   -142     95       C
ATOM    906  O   ALA A 139       2.639  14.623  11.268  1.00 29.71           O
ANISOU  906  O   ALA A 139     4581   4498   2209  -2720   -146    103       O
ATOM    907  CB  ALA A 139       3.777  17.734  11.061  1.00 30.64           C
ANISOU  907  CB  ALA A 139     4712   4591   2340  -2787   -101     47       C
ATOM    908  N   LEU A 140       2.295  15.598   9.260  1.00 29.29           N
ANISOU  908  N   LEU A 140     4506   4375   2248  -2661   -136     88       N
ATOM    909  CA  LEU A 140       1.072  14.843   9.010  1.00 28.89           C
ANISOU  909  CA  LEU A 140     4454   4302   2223  -2623   -133     86       C
ATOM    910  C   LEU A 140       1.347  13.349   8.912  1.00 28.54           C
ANISOU  910  C   LEU A 140     4402   4285   2157  -2602   -165    125       C
ATOM    911  O   LEU A 140       0.545  12.535   9.378  1.00 28.39           O
ANISOU  911  O   LEU A 140     4390   4269   2129  -2594   -163    124       O
ATOM    912  CB  LEU A 140       0.398  15.345   7.733  1.00 28.62           C
ANISOU  912  CB  LEU A 140     4404   4217   2252  -2582   -126     77       C
ATOM    913  CG  LEU A 140      -1.124  15.496   7.770  1.00 28.56           C
ANISOU  913  CG  LEU A 140     4396   4169   2285  -2565   -102     52       C
ATOM    914  CD1 LEU A 140      -1.540  16.495   8.838  1.00 29.07           C
ANISOU  914  CD1 LEU A 140     4474   4221   2350  -2603    -62      9       C
ATOM    915  CD2 LEU A 140      -1.662  15.906   6.404  1.00 28.31           C
ANISOU  915  CD2 LEU A 140     4346   4096   2316  -2527   -106     56       C
ATOM    916  N   LEU A 141       2.478  12.966   8.314  1.00 28.43           N
ANISOU  916  N   LEU A 141     4374   4289   2139  -2595   -194    157       N
ATOM    917  CA  LEU A 141       2.791  11.546   8.165  1.00 28.14           C
ANISOU  917  CA  LEU A 141     4328   4273   2091  -2575   -223    192       C
ATOM    918  C   LEU A 141       3.008  10.889   9.525  1.00 28.39           C
ANISOU  918  C   LEU A 141     4367   4347   2075  -2609   -232    205       C
ATOM    919  O   LEU A 141       2.498   9.791   9.790  1.00 29.19           O
ANISOU  919  O   LEU A 141     4469   4454   2168  -2595   -239    215       O
ATOM    920  CB  LEU A 141       4.019  11.380   7.262  1.00 28.05           C
ANISOU  920  CB  LEU A 141     4297   4268   2094  -2564   -248    221       C
ATOM    921  CG  LEU A 141       4.760  10.041   7.157  1.00 27.90           C
ANISOU  921  CG  LEU A 141     4261   4271   2071  -2553   -278    259       C
ATOM    922  CD1 LEU A 141       5.406   9.933   5.792  1.00 27.68           C
ANISOU  922  CD1 LEU A 141     4217   4222   2078  -2524   -289    272       C
ATOM    923  CD2 LEU A 141       5.831   9.897   8.237  1.00 28.33           C
ANISOU  923  CD2 LEU A 141     4305   4372   2089  -2595   -300    284       C
ATOM    924  N   ASN A 142       3.763  11.550  10.404  1.00 28.90           N
ANISOU  924  N   ASN A 142     4436   4442   2102  -2658   -232    204       N
ATOM    925  CA  ASN A 142       4.000  10.996  11.732  1.00 29.23           C
ANISOU  925  CA  ASN A 142     4485   4528   2092  -2699   -243    220       C
ATOM    926  C   ASN A 142       2.717  10.968  12.551  1.00 29.26           C
ANISOU  926  C   ASN A 142     4515   4523   2082  -2707   -213    187       C
ATOM    927  O   ASN A 142       2.469  10.010  13.298  1.00 29.56           O
ANISOU  927  O   ASN A 142     4556   4584   2091  -2714   -223    202       O
ATOM    928  CB  ASN A 142       5.083  11.800  12.450  1.00 32.47           C
ANISOU  928  CB  ASN A 142     4899   4976   2462  -2757   -251    227       C
ATOM    929  CG  ASN A 142       6.194  10.923  12.994  1.00 34.41           C
ANISOU  929  CG  ASN A 142     5124   5273   2676  -2782   -294    279       C
ATOM    930  OD1 ASN A 142       5.990   9.741  13.273  1.00 33.18           O
ANISOU  930  OD1 ASN A 142     4960   5130   2516  -2767   -312    303       O
ATOM    931  ND2 ASN A 142       7.381  11.499  13.147  1.00 34.38           N
ANISOU  931  ND2 ASN A 142     5110   5300   2654  -2820   -313    300       N
ATOM    932  N   PHE A 143       1.881  12.003  12.419  1.00 29.33           N
ANISOU  932  N   PHE A 143     4537   4495   2112  -2706   -176    143       N
ATOM    933  CA  PHE A 143       0.603  11.997  13.122  1.00 29.37           C
ANISOU  933  CA  PHE A 143     4561   4484   2116  -2711   -145    110       C
ATOM    934  C   PHE A 143      -0.284  10.862  12.624  1.00 28.83           C
ANISOU  934  C   PHE A 143     4484   4396   2075  -2661   -154    121       C
ATOM    935  O   PHE A 143      -0.987  10.222  13.414  1.00 28.84           O
ANISOU  935  O   PHE A 143     4496   4405   2056  -2667   -146    116       O
ATOM    936  CB  PHE A 143      -0.097  13.347  12.956  1.00 30.11           C
ANISOU  936  CB  PHE A 143     4664   4533   2244  -2715   -104     62       C
ATOM    937  CG  PHE A 143      -1.597  13.266  13.005  1.00 33.19           C
ANISOU  937  CG  PHE A 143     5057   4883   2670  -2691    -76     33       C
ATOM    938  CD1 PHE A 143      -2.249  12.967  14.192  1.00 33.96           C
ANISOU  938  CD1 PHE A 143     5176   4993   2737  -2719    -56     14       C
ATOM    939  CD2 PHE A 143      -2.356  13.491  11.868  1.00 32.60           C
ANISOU  939  CD2 PHE A 143     4964   4761   2662  -2644    -71     26       C
ATOM    940  CE1 PHE A 143      -3.627  12.891  14.244  1.00 38.02           C
ANISOU  940  CE1 PHE A 143     5689   5467   3289  -2697    -30    -13       C
ATOM    941  CE2 PHE A 143      -3.737  13.416  11.913  1.00 31.65           C
ANISOU  941  CE2 PHE A 143     4841   4603   2580  -2624    -50      4       C
ATOM    942  CZ  PHE A 143      -4.373  13.116  13.104  1.00 36.69           C
ANISOU  942  CZ  PHE A 143     5498   5251   3192  -2649    -28    -16       C
ATOM    943  N   LYS A 144      -0.249  10.587  11.318  1.00 29.26           N
ANISOU  943  N   LYS A 144     4520   4427   2172  -2615   -169    137       N
ATOM    944  CA  LYS A 144      -1.027   9.483  10.768  1.00 27.93           C
ANISOU  944  CA  LYS A 144     4345   4243   2024  -2573   -178    149       C
ATOM    945  C   LYS A 144      -0.521   8.142  11.280  1.00 27.85           C
ANISOU  945  C   LYS A 144     4332   4269   1980  -2576   -205    182       C
ATOM    946  O   LYS A 144      -1.320   7.252  11.582  1.00 27.66           O
ANISOU  946  O   LYS A 144     4314   4244   1953  -2563   -203    182       O
ATOM    947  CB  LYS A 144      -0.991   9.520   9.240  1.00 27.57           C
ANISOU  947  CB  LYS A 144     4285   4168   2023  -2532   -189    159       C
ATOM    948  CG  LYS A 144      -1.866  10.596   8.620  1.00 27.57           C
ANISOU  948  CG  LYS A 144     4284   4125   2069  -2518   -166    130       C
ATOM    949  CD  LYS A 144      -3.231  10.650   9.285  1.00 27.64           C
ANISOU  949  CD  LYS A 144     4300   4114   2089  -2520   -141    103       C
ATOM    950  CE  LYS A 144      -4.229  11.412   8.432  1.00 27.58           C
ANISOU  950  CE  LYS A 144     4280   4057   2142  -2496   -127     86       C
ATOM    951  NZ  LYS A 144      -3.749  12.785   8.118  1.00 27.85           N
ANISOU  951  NZ  LYS A 144     4308   4073   2200  -2509   -114     70       N
ATOM    952  N   GLU A 145       0.801   7.976  11.380  1.00 28.01           N
ANISOU  952  N   GLU A 145     4342   4322   1981  -2595   -231    211       N
ATOM    953  CA  GLU A 145       1.336   6.732  11.932  1.00 28.02           C
ANISOU  953  CA  GLU A 145     4333   4357   1956  -2601   -259    246       C
ATOM    954  C   GLU A 145       0.915   6.547  13.388  1.00 29.53           C
ANISOU  954  C   GLU A 145     4542   4577   2102  -2639   -251    239       C
ATOM    955  O   GLU A 145       0.530   5.442  13.797  1.00 30.41           O
ANISOU  955  O   GLU A 145     4653   4698   2204  -2631   -260    251       O
ATOM    956  CB  GLU A 145       2.860   6.701  11.806  1.00 31.25           C
ANISOU  956  CB  GLU A 145     4720   4795   2361  -2617   -290    281       C
ATOM    957  CG  GLU A 145       3.365   6.387  10.407  1.00 36.59           C
ANISOU  957  CG  GLU A 145     5374   5445   3082  -2577   -303    295       C
ATOM    958  CD  GLU A 145       4.880   6.354  10.329  1.00 40.98           C
ANISOU  958  CD  GLU A 145     5903   6027   3641  -2594   -334    331       C
ATOM    959  OE1 GLU A 145       5.514   7.392  10.612  1.00 36.60           O
ANISOU  959  OE1 GLU A 145     5349   5489   3069  -2627   -334    330       O
ATOM    960  OE2 GLU A 145       5.438   5.289   9.988  1.00 37.92           O
ANISOU  960  OE2 GLU A 145     5490   5642   3276  -2576   -356    360       O
ATOM    961  N   ALA A 146       0.974   7.618  14.184  1.00 30.52           N
ANISOU  961  N   ALA A 146     4685   4715   2197  -2684   -232    217       N
ATOM    962  CA  ALA A 146       0.542   7.531  15.577  1.00 29.54           C
ANISOU  962  CA  ALA A 146     4583   4617   2025  -2726   -219    206       C
ATOM    963  C   ALA A 146      -0.943   7.187  15.673  1.00 29.14           C
ANISOU  963  C   ALA A 146     4545   4534   1993  -2700   -191    176       C
ATOM    964  O   ALA A 146      -1.350   6.343  16.484  1.00 29.35           O
ANISOU  964  O   ALA A 146     4580   4579   1993  -2710   -194    182       O
ATOM    965  CB  ALA A 146       0.845   8.844  16.300  1.00 29.74           C
ANISOU  965  CB  ALA A 146     4629   4656   2016  -2782   -196    181       C
ATOM    966  N   ALA A 147      -1.768   7.832  14.843  1.00 31.13           N
ANISOU  966  N   ALA A 147     4796   4738   2293  -2668   -166    145       N
ATOM    967  CA  ALA A 147      -3.203   7.568  14.866  1.00 31.47           C
ANISOU  967  CA  ALA A 147     4847   4749   2363  -2644   -142    119       C
ATOM    968  C   ALA A 147      -3.504   6.144  14.417  1.00 27.96           C
ANISOU  968  C   ALA A 147     4390   4303   1928  -2605   -165    145       C
ATOM    969  O   ALA A 147      -4.425   5.504  14.933  1.00 27.87           O
ANISOU  969  O   ALA A 147     4388   4289   1914  -2600   -155    136       O
ATOM    970  CB  ALA A 147      -3.936   8.580  13.985  1.00 29.15           C
ANISOU  970  CB  ALA A 147     4547   4405   2126  -2619   -117     88       C
ATOM    971  N   LEU A 148      -2.725   5.626  13.467  1.00 27.68           N
ANISOU  971  N   LEU A 148     4338   4272   1908  -2579   -193    176       N
ATOM    972  CA  LEU A 148      -2.915   4.250  13.022  1.00 27.30           C
ANISOU  972  CA  LEU A 148     4281   4222   1870  -2547   -212    199       C
ATOM    973  C   LEU A 148      -2.558   3.261  14.123  1.00 27.46           C
ANISOU  973  C   LEU A 148     4302   4280   1850  -2570   -229    220       C
ATOM    974  O   LEU A 148      -3.264   2.265  14.325  1.00 30.06           O
ANISOU  974  O   LEU A 148     4636   4607   2180  -2555   -229    221       O
ATOM    975  CB  LEU A 148      -2.075   3.986  11.774  1.00 27.06           C
ANISOU  975  CB  LEU A 148     4233   4183   1866  -2520   -235    222       C
ATOM    976  CG  LEU A 148      -2.088   2.558  11.221  1.00 26.73           C
ANISOU  976  CG  LEU A 148     4183   4138   1836  -2491   -252    242       C
ATOM    977  CD1 LEU A 148      -3.437   2.254  10.590  1.00 28.57           C
ANISOU  977  CD1 LEU A 148     4427   4338   2092  -2461   -236    224       C
ATOM    978  CD2 LEU A 148      -0.961   2.359  10.215  1.00 28.05           C
ANISOU  978  CD2 LEU A 148     4332   4301   2024  -2477   -272    265       C
ATOM    979  N   SER A 149      -1.465   3.519  14.846  1.00 27.84           N
ANISOU  979  N   SER A 149     4348   4368   1864  -2610   -246    240       N
ATOM    980  CA  SER A 149      -1.118   2.662  15.977  1.00 28.08           C
ANISOU  980  CA  SER A 149     4377   4439   1854  -2639   -266    265       C
ATOM    981  C   SER A 149      -2.213   2.682  17.039  1.00 28.23           C
ANISOU  981  C   SER A 149     4422   4460   1844  -2660   -239    237       C
ATOM    982  O   SER A 149      -2.603   1.628  17.562  1.00 28.15           O
ANISOU  982  O   SER A 149     4412   4460   1822  -2657   -247    248       O
ATOM    983  CB  SER A 149       0.218   3.095  16.578  1.00 30.94           C
ANISOU  983  CB  SER A 149     4730   4845   2181  -2685   -291    293       C
ATOM    984  OG  SER A 149       0.408   2.530  17.865  1.00 30.04           O
ANISOU  984  OG  SER A 149     4620   4774   2018  -2726   -307    314       O
ATOM    985  N   THR A 150      -2.726   3.873  17.364  1.00 28.47           N
ANISOU  985  N   THR A 150     4473   4478   1868  -2682   -205    199       N
ATOM    986  CA  THR A 150      -3.782   3.966  18.370  1.00 28.67           C
ANISOU  986  CA  THR A 150     4522   4499   1871  -2704   -174    168       C
ATOM    987  C   THR A 150      -5.055   3.266  17.904  1.00 28.21           C
ANISOU  987  C   THR A 150     4462   4405   1853  -2658   -161    153       C
ATOM    988  O   THR A 150      -5.730   2.597  18.696  1.00 28.24           O
ANISOU  988  O   THR A 150     4477   4416   1838  -2666   -153    147       O
ATOM    989  CB  THR A 150      -4.070   5.430  18.702  1.00 32.83           C
ANISOU  989  CB  THR A 150     5068   5011   2393  -2736   -135    125       C
ATOM    990  OG1 THR A 150      -4.443   6.129  17.508  1.00 29.32           O
ANISOU  990  OG1 THR A 150     4612   4521   2009  -2696   -122    106       O
ATOM    991  CG2 THR A 150      -2.843   6.091  19.312  1.00 30.00           C
ANISOU  991  CG2 THR A 150     4719   4696   1985  -2792   -146    139       C
ATOM    992  N   ALA A 151      -5.394   3.395  16.618  1.00 27.82           N
ANISOU  992  N   ALA A 151     4398   4317   1856  -2612   -160    148       N
ATOM    993  CA  ALA A 151      -6.588   2.740  16.098  1.00 27.45           C
ANISOU  993  CA  ALA A 151     4347   4237   1844  -2573   -151    138       C
ATOM    994  C   ALA A 151      -6.438   1.225  16.074  1.00 27.18           C
ANISOU  994  C   ALA A 151     4308   4220   1801  -2555   -177    168       C
ATOM    995  O   ALA A 151      -7.412   0.505  16.316  1.00 27.04           O
ANISOU  995  O   ALA A 151     4294   4191   1787  -2543   -168    159       O
ATOM    996  CB  ALA A 151      -6.911   3.263  14.699  1.00 27.17           C
ANISOU  996  CB  ALA A 151     4299   4162   1862  -2535   -149    132       C
ATOM    997  N   LEU A 152      -5.235   0.720  15.797  1.00 27.15           N
ANISOU  997  N   LEU A 152     4290   4240   1787  -2555   -208    202       N
ATOM    998  CA  LEU A 152      -5.032  -0.724  15.829  1.00 26.97           C
ANISOU  998  CA  LEU A 152     4258   4229   1761  -2542   -232    228       C
ATOM    999  C   LEU A 152      -5.095  -1.248  17.261  1.00 27.25           C
ANISOU  999  C   LEU A 152     4302   4298   1754  -2576   -236    235       C
ATOM   1000  O   LEU A 152      -5.633  -2.336  17.511  1.00 27.09           O
ANISOU 1000  O   LEU A 152     4282   4275   1738  -2562   -239    238       O
ATOM   1001  CB  LEU A 152      -3.699  -1.078  15.167  1.00 26.93           C
ANISOU 1001  CB  LEU A 152     4230   4235   1769  -2534   -263    262       C
ATOM   1002  CG  LEU A 152      -3.581  -2.436  14.465  1.00 27.56           C
ANISOU 1002  CG  LEU A 152     4294   4301   1875  -2502   -279    279       C
ATOM   1003  CD1 LEU A 152      -2.355  -2.453  13.564  1.00 26.62           C
ANISOU 1003  CD1 LEU A 152     4152   4179   1783  -2492   -300    301       C
ATOM   1004  CD2 LEU A 152      -3.546  -3.602  15.443  1.00 31.03           C
ANISOU 1004  CD2 LEU A 152     4728   4764   2298  -2515   -294    296       C
ATOM   1005  N   SER A 153      -4.563  -0.482  18.218  1.00 27.70           N
ANISOU 1005  N   SER A 153     4366   4384   1775  -2620   -234    235       N
ATOM   1006  CA  SER A 153      -4.721  -0.851  19.623  1.00 28.04           C
ANISOU 1006  CA  SER A 153     4410   4447   1795  -2647   -233    236       C
ATOM   1007  C   SER A 153      -6.193  -0.861  20.025  1.00 27.95           C
ANISOU 1007  C   SER A 153     4423   4413   1784  -2643   -198    198       C
ATOM   1008  O   SER A 153      -6.635  -1.736  20.782  1.00 27.97           O
ANISOU 1008  O   SER A 153     4423   4421   1785  -2642   -199    200       O
ATOM   1009  CB  SER A 153      -3.926   0.108  20.510  1.00 28.61           C
ANISOU 1009  CB  SER A 153     4488   4552   1831  -2699   -235    238       C
ATOM   1010  OG  SER A 153      -4.375   0.054  21.852  1.00 28.99           O
ANISOU 1010  OG  SER A 153     4550   4614   1851  -2732   -220    224       O
ATOM   1011  N   GLU A 154      -6.969   0.102  19.521  1.00 27.87           N
ANISOU 1011  N   GLU A 154     4433   4379   1779  -2641   -166    164       N
ATOM   1012  CA  GLU A 154      -8.402   0.125  19.799  1.00 27.81           C
ANISOU 1012  CA  GLU A 154     4438   4341   1788  -2632   -132    128       C
ATOM   1013  C   GLU A 154      -9.103  -1.077  19.175  1.00 27.35           C
ANISOU 1013  C   GLU A 154     4369   4263   1761  -2588   -142    137       C
ATOM   1014  O   GLU A 154     -10.030  -1.640  19.769  1.00 30.75           O
ANISOU 1014  O   GLU A 154     4808   4687   2187  -2588   -128    124       O
ATOM   1015  CB  GLU A 154      -9.014   1.429  19.286  1.00 27.86           C
ANISOU 1015  CB  GLU A 154     4445   4308   1833  -2624   -101     91       C
ATOM   1016  CG  GLU A 154      -9.196   2.494  20.355  1.00 28.40           C
ANISOU 1016  CG  GLU A 154     4535   4379   1874  -2673    -66     56       C
ATOM   1017  CD  GLU A 154      -9.247   3.896  19.777  1.00 28.53           C
ANISOU 1017  CD  GLU A 154     4549   4364   1928  -2672    -43     28       C
ATOM   1018  OE1 GLU A 154      -8.172   4.458  19.480  1.00 28.65           O
ANISOU 1018  OE1 GLU A 154     4561   4396   1929  -2685    -57     42       O
ATOM   1019  OE2 GLU A 154     -10.360   4.440  19.627  1.00 28.55           O
ANISOU 1019  OE2 GLU A 154     4548   4322   1977  -2658    -12     -7       O
ATOM   1020  N   LYS A 155      -8.676  -1.477  17.975  1.00 27.01           N
ANISOU 1020  N   LYS A 155     4309   4208   1747  -2552   -164    159       N
ATOM   1021  CA  LYS A 155      -9.226  -2.675  17.347  1.00 30.18           C
ANISOU 1021  CA  LYS A 155     4703   4593   2171  -2517   -173    168       C
ATOM   1022  C   LYS A 155      -8.931  -3.916  18.180  1.00 30.33           C
ANISOU 1022  C   LYS A 155     4720   4638   2166  -2526   -191    188       C
ATOM   1023  O   LYS A 155      -9.793  -4.786  18.342  1.00 32.27           O
ANISOU 1023  O   LYS A 155     4970   4873   2420  -2512   -184    181       O
ATOM   1024  CB  LYS A 155      -8.662  -2.833  15.934  1.00 29.38           C
ANISOU 1024  CB  LYS A 155     4587   4476   2099  -2486   -191    185       C
ATOM   1025  CG  LYS A 155      -8.978  -4.169  15.277  1.00 28.89           C
ANISOU 1025  CG  LYS A 155     4522   4402   2054  -2457   -201    195       C
ATOM   1026  CD  LYS A 155      -8.151  -4.381  14.016  1.00 25.87           C
ANISOU 1026  CD  LYS A 155     4128   4009   1692  -2437   -218    212       C
ATOM   1027  CE  LYS A 155      -7.385  -5.696  14.070  1.00 25.83           C
ANISOU 1027  CE  LYS A 155     4112   4016   1686  -2433   -239    234       C
ATOM   1028  NZ  LYS A 155      -6.201  -5.624  14.971  1.00 26.12           N
ANISOU 1028  NZ  LYS A 155     4134   4087   1703  -2461   -260    258       N
ATOM   1029  N   ARG A 156      -7.715  -4.010  18.721  1.00 26.93           N
ANISOU 1029  N   ARG A 156     4273   4235   1722  -2545   -214    213       N
ATOM   1030  CA  ARG A 156      -7.365  -5.132  19.589  1.00 27.05           C
ANISOU 1030  CA  ARG A 156     4274   4270   1733  -2551   -235    235       C
ATOM   1031  C   ARG A 156      -8.213  -5.140  20.859  1.00 27.28           C
ANISOU 1031  C   ARG A 156     4317   4304   1743  -2571   -214    214       C
ATOM   1032  O   ARG A 156      -8.706  -6.195  21.290  1.00 29.14           O
ANISOU 1032  O   ARG A 156     4550   4537   1984  -2562   -217    217       O
ATOM   1033  CB  ARG A 156      -5.874  -5.066  19.924  1.00 32.47           C
ANISOU 1033  CB  ARG A 156     4939   4992   2406  -2575   -268    271       C
ATOM   1034  CG  ARG A 156      -5.372  -6.120  20.890  1.00 31.15           C
ANISOU 1034  CG  ARG A 156     4753   4853   2230  -2591   -296    302       C
ATOM   1035  CD  ARG A 156      -4.273  -5.536  21.765  1.00 41.54           C
ANISOU 1035  CD  ARG A 156     6056   6211   3517  -2635   -319    328       C
ATOM   1036  NE  ARG A 156      -3.183  -4.996  20.961  1.00 56.81           N
ANISOU 1036  NE  ARG A 156     7976   8154   5455  -2638   -338    350       N
ATOM   1037  CZ  ARG A 156      -2.097  -4.416  21.455  1.00 55.71           C
ANISOU 1037  CZ  ARG A 156     7824   8051   5293  -2676   -361    377       C
ATOM   1038  NH1 ARG A 156      -1.920  -4.277  22.758  1.00 53.45           N
ANISOU 1038  NH1 ARG A 156     7537   7796   4974  -2717   -369    387       N
ATOM   1039  NH2 ARG A 156      -1.167  -3.961  20.619  1.00 42.57           N
ANISOU 1039  NH2 ARG A 156     6147   6392   3635  -2675   -378    396       N
ATOM   1040  N   THR A 157      -8.396  -3.966  21.471  1.00 29.02           N
ANISOU 1040  N   THR A 157     4556   4532   1940  -2603   -191    191       N
ATOM   1041  CA  THR A 157      -9.226  -3.869  22.669  1.00 30.02           C
ANISOU 1041  CA  THR A 157     4701   4660   2044  -2629   -166    166       C
ATOM   1042  C   THR A 157     -10.665  -4.282  22.377  1.00 32.36           C
ANISOU 1042  C   THR A 157     5010   4926   2359  -2604   -141    140       C
ATOM   1043  O   THR A 157     -11.280  -5.025  23.154  1.00 34.27           O
ANISOU 1043  O   THR A 157     5256   5169   2597  -2607   -135    134       O
ATOM   1044  CB  THR A 157      -9.176  -2.444  23.223  1.00 28.30           C
ANISOU 1044  CB  THR A 157     4506   4451   1797  -2672   -139    139       C
ATOM   1045  OG1 THR A 157      -7.864  -2.173  23.734  1.00 28.69           O
ANISOU 1045  OG1 THR A 157     4544   4535   1823  -2704   -165    166       O
ATOM   1046  CG2 THR A 157     -10.194  -2.262  24.339  1.00 28.59           C
ANISOU 1046  CG2 THR A 157     4569   4484   1812  -2701   -104    104       C
ATOM   1047  N   LEU A 158     -11.216  -3.819  21.253  1.00 30.77           N
ANISOU 1047  N   LEU A 158     4816   4700   2176  -2583   -128    126       N
ATOM   1048  CA  LEU A 158     -12.582  -4.183  20.899  1.00 33.46           C
ANISOU 1048  CA  LEU A 158     5166   5013   2535  -2563   -109    106       C
ATOM   1049  C   LEU A 158     -12.694  -5.656  20.530  1.00 33.17           C
ANISOU 1049  C   LEU A 158     5116   4972   2516  -2531   -130    127       C
ATOM   1050  O   LEU A 158     -13.744  -6.265  20.748  1.00 32.82           O
ANISOU 1050  O   LEU A 158     5079   4915   2476  -2523   -117    113       O
ATOM   1051  CB  LEU A 158     -13.085  -3.300  19.758  1.00 30.00           C
ANISOU 1051  CB  LEU A 158     4715   4534   2148  -2535    -96     90       C
ATOM   1052  CG  LEU A 158     -13.497  -1.883  20.168  1.00 30.57           C
ANISOU 1052  CG  LEU A 158     4794   4590   2232  -2557    -63     55       C
ATOM   1053  CD1 LEU A 158     -14.119  -1.137  18.997  1.00 38.66           C
ANISOU 1053  CD1 LEU A 158     5800   5570   3318  -2526    -55     43       C
ATOM   1054  CD2 LEU A 158     -14.450  -1.918  21.357  1.00 27.47           C
ANISOU 1054  CD2 LEU A 158     4417   4193   1829  -2580    -33     25       C
ATOM   1055  N   GLU A 159     -11.629  -6.249  19.987  1.00 32.86           N
ANISOU 1055  N   GLU A 159     5057   4941   2488  -2514   -160    157       N
ATOM   1056  CA  GLU A 159     -11.623  -7.689  19.748  1.00 33.04           C
ANISOU 1056  CA  GLU A 159     5068   4959   2527  -2490   -177    173       C
ATOM   1057  C   GLU A 159     -11.714  -8.455  21.062  1.00 32.99           C
ANISOU 1057  C   GLU A 159     5059   4968   2507  -2506   -180    177       C
ATOM   1058  O   GLU A 159     -12.481  -9.419  21.186  1.00 35.14           O
ANISOU 1058  O   GLU A 159     5335   5230   2788  -2493   -175    171       O
ATOM   1059  CB  GLU A 159     -10.365  -8.084  18.972  1.00 31.32           C
ANISOU 1059  CB  GLU A 159     4832   4748   2319  -2479   -206    203       C
ATOM   1060  CG  GLU A 159     -10.364  -9.515  18.458  1.00 34.90           C
ANISOU 1060  CG  GLU A 159     5279   5191   2789  -2459   -219    215       C
ATOM   1061  CD  GLU A 159      -9.593 -10.459  19.362  1.00 39.33           C
ANISOU 1061  CD  GLU A 159     5824   5778   3342  -2475   -243    240       C
ATOM   1062  OE1 GLU A 159      -9.194 -10.035  20.467  1.00 37.95           O
ANISOU 1062  OE1 GLU A 159     5642   5628   3147  -2501   -250    249       O
ATOM   1063  OE2 GLU A 159      -9.388 -11.627  18.968  1.00 44.38           O
ANISOU 1063  OE2 GLU A 159     6458   6412   3991  -2466   -254    252       O
ATOM   1064  N   GLY A 160     -10.933  -8.035  22.059  1.00 34.31           N
ANISOU 1064  N   GLY A 160     5220   5164   2651  -2537   -190    188       N
ATOM   1065  CA  GLY A 160     -11.042  -8.652  23.374  1.00 32.62           C
ANISOU 1065  CA  GLY A 160     5005   4968   2421  -2557   -193    192       C
ATOM   1066  C   GLY A 160     -12.423  -8.489  23.984  1.00 34.60           C
ANISOU 1066  C   GLY A 160     5280   5204   2665  -2564   -158    156       C
ATOM   1067  O   GLY A 160     -12.972  -9.426  24.575  1.00 32.90           O
ANISOU 1067  O   GLY A 160     5065   4987   2450  -2561   -157    155       O
ATOM   1068  N   GLU A 161     -13.006  -7.296  23.841  1.00 33.47           N
ANISOU 1068  N   GLU A 161     5156   5048   2514  -2575   -128    126       N
ATOM   1069  CA  GLU A 161     -14.346  -7.050  24.371  1.00 35.65           C
ANISOU 1069  CA  GLU A 161     5455   5308   2782  -2587    -92     90       C
ATOM   1070  C   GLU A 161     -15.387  -7.920  23.671  1.00 32.97           C
ANISOU 1070  C   GLU A 161     5116   4945   2468  -2554    -87     85       C
ATOM   1071  O   GLU A 161     -16.304  -8.449  24.314  1.00 31.45           O
ANISOU 1071  O   GLU A 161     4933   4746   2272  -2559    -72     69       O
ATOM   1072  CB  GLU A 161     -14.694  -5.568  24.226  1.00 38.75           C
ANISOU 1072  CB  GLU A 161     5868   5692   3162  -2611    -61     59       C
ATOM   1073  CG  GLU A 161     -15.670  -5.040  25.263  1.00 47.67           C
ANISOU 1073  CG  GLU A 161     7026   6817   4270  -2647    -19     19       C
ATOM   1074  CD  GLU A 161     -15.416  -3.583  25.604  1.00 51.98           C
ANISOU 1074  CD  GLU A 161     7590   7366   4792  -2687      8     -8       C
ATOM   1075  OE1 GLU A 161     -14.268  -3.123  25.430  1.00 42.60           O
ANISOU 1075  OE1 GLU A 161     6395   6197   3595  -2696    -12     12       O
ATOM   1076  OE2 GLU A 161     -16.363  -2.899  26.046  1.00 54.14           O
ANISOU 1076  OE2 GLU A 161     7874   7609   5086  -2699     50    -50       O
ATOM   1077  N   LEU A 162     -15.260  -8.075  22.350  1.00 35.03           N
ANISOU 1077  N   LEU A 162     5367   5192   2752  -2525   -101     98       N
ATOM   1078  CA  LEU A 162     -16.176  -8.930  21.604  1.00 34.49           C
ANISOU 1078  CA  LEU A 162     5299   5102   2703  -2498   -100     96       C
ATOM   1079  C   LEU A 162     -16.039 -10.384  22.030  1.00 34.22           C
ANISOU 1079  C   LEU A 162     5256   5073   2674  -2486   -115    111       C
ATOM   1080  O   LEU A 162     -17.038 -11.102  22.135  1.00 36.97           O
ANISOU 1080  O   LEU A 162     5611   5409   3028  -2479   -104    100       O
ATOM   1081  CB  LEU A 162     -15.926  -8.787  20.101  1.00 32.55           C
ANISOU 1081  CB  LEU A 162     5044   4840   2483  -2471   -113    108       C
ATOM   1082  CG  LEU A 162     -16.753  -7.772  19.303  1.00 30.14           C
ANISOU 1082  CG  LEU A 162     4732   4502   2219  -2456    -96     90       C
ATOM   1083  CD1 LEU A 162     -18.123  -8.340  18.961  1.00 28.56           C
ANISOU 1083  CD1 LEU A 162     4528   4274   2050  -2437    -86     80       C
ATOM   1084  CD2 LEU A 162     -16.890  -6.452  20.044  1.00 33.32           C
ANISOU 1084  CD2 LEU A 162     5137   4902   2622  -2480    -73     67       C
ATOM   1085  N   HIS A 163     -14.807 -10.837  22.278  1.00 32.68           N
ANISOU 1085  N   HIS A 163     5044   4896   2476  -2488   -141    137       N
ATOM   1086  CA  HIS A 163     -14.611 -12.195  22.780  1.00 32.55           C
ANISOU 1086  CA  HIS A 163     5018   4887   2461  -2485   -157    153       C
ATOM   1087  C   HIS A 163     -15.281 -12.381  24.137  1.00 32.38           C
ANISOU 1087  C   HIS A 163     5005   4874   2422  -2505   -143    139       C
ATOM   1088  O   HIS A 163     -15.925 -13.410  24.389  1.00 33.22           O
ANISOU 1088  O   HIS A 163     5115   4973   2534  -2498   -140    135       O
ATOM   1089  CB  HIS A 163     -13.118 -12.513  22.869  1.00 35.41           C
ANISOU 1089  CB  HIS A 163     5360   5275   2821  -2493   -191    187       C
ATOM   1090  CG  HIS A 163     -12.805 -13.975  22.799  1.00 32.47           C
ANISOU 1090  CG  HIS A 163     4976   4904   2456  -2487   -211    207       C
ATOM   1091  ND1 HIS A 163     -13.449 -14.913  23.577  1.00 29.86           N
ANISOU 1091  ND1 HIS A 163     4651   4574   2122  -2492   -207    202       N
ATOM   1092  CD2 HIS A 163     -11.913 -14.661  22.045  1.00 28.30           C
ANISOU 1092  CD2 HIS A 163     4437   4379   1939  -2482   -234    230       C
ATOM   1093  CE1 HIS A 163     -12.968 -16.113  23.306  1.00 26.40           C
ANISOU 1093  CE1 HIS A 163     4203   4137   1690  -2490   -226    222       C
ATOM   1094  NE2 HIS A 163     -12.036 -15.988  22.379  1.00 26.33           N
ANISOU 1094  NE2 HIS A 163     4185   4130   1690  -2486   -242    239       N
ATOM   1095  N   ASP A 164     -15.136 -11.393  25.026  1.00 30.55           N
ANISOU 1095  N   ASP A 164     4782   4658   2169  -2535   -132    129       N
ATOM   1096  CA  ASP A 164     -15.791 -11.464  26.330  1.00 29.69           C
ANISOU 1096  CA  ASP A 164     4686   4556   2040  -2560   -114    111       C
ATOM   1097  C   ASP A 164     -17.306 -11.567  26.181  1.00 28.72           C
ANISOU 1097  C   ASP A 164     4581   4406   1925  -2551    -82     79       C
ATOM   1098  O   ASP A 164     -17.946 -12.438  26.787  1.00 29.90           O
ANISOU 1098  O   ASP A 164     4735   4553   2073  -2551    -76     74       O
ATOM   1099  CB  ASP A 164     -15.414 -10.243  27.172  1.00 33.79           C
ANISOU 1099  CB  ASP A 164     5216   5092   2529  -2599   -102    100       C
ATOM   1100  CG  ASP A 164     -15.364 -10.550  28.658  1.00 32.05           C
ANISOU 1100  CG  ASP A 164     5001   4894   2281  -2633   -102    100       C
ATOM   1101  OD1 ASP A 164     -16.417 -10.447  29.323  1.00 29.75           O
ANISOU 1101  OD1 ASP A 164     4731   4591   1980  -2648    -69     68       O
ATOM   1102  OD2 ASP A 164     -14.274 -10.891  29.162  1.00 32.05           O
ANISOU 1102  OD2 ASP A 164     4985   4925   2270  -2649   -135    133       O
ATOM   1103  N   LEU A 165     -17.897 -10.687  25.369  1.00 28.62           N
ANISOU 1103  N   LEU A 165     4579   4376   1920  -2546    -63     60       N
ATOM   1104  CA  LEU A 165     -19.349 -10.703  25.204  1.00 28.60           C
ANISOU 1104  CA  LEU A 165     4592   4351   1923  -2544    -35     33       C
ATOM   1105  C   LEU A 165     -19.830 -11.974  24.511  1.00 29.90           C
ANISOU 1105  C   LEU A 165     4749   4502   2108  -2513    -48     45       C
ATOM   1106  O   LEU A 165     -20.936 -12.449  24.790  1.00 31.20           O
ANISOU 1106  O   LEU A 165     4920   4653   2283  -2512    -31     29       O
ATOM   1107  CB  LEU A 165     -19.807  -9.466  24.433  1.00 27.44           C
ANISOU 1107  CB  LEU A 165     4440   4177   1808  -2536    -17     15       C
ATOM   1108  CG  LEU A 165     -20.451  -8.376  25.293  1.00 32.19           C
ANISOU 1108  CG  LEU A 165     5051   4765   2415  -2563     22    -22       C
ATOM   1109  CD1 LEU A 165     -19.438  -7.776  26.256  1.00 31.84           C
ANISOU 1109  CD1 LEU A 165     5029   4757   2313  -2607     24    -23       C
ATOM   1110  CD2 LEU A 165     -21.075  -7.299  24.422  1.00 36.81           C
ANISOU 1110  CD2 LEU A 165     5617   5309   3062  -2543     38    -39       C
ATOM   1111  N   ARG A 166     -19.013 -12.545  23.626  1.00 27.02           N
ANISOU 1111  N   ARG A 166     4369   4138   1759  -2489    -75     71       N
ATOM   1112  CA  ARG A 166     -19.367 -13.799  22.969  1.00 29.30           C
ANISOU 1112  CA  ARG A 166     4655   4414   2065  -2465    -84     80       C
ATOM   1113  C   ARG A 166     -19.402 -14.948  23.971  1.00 28.67           C
ANISOU 1113  C   ARG A 166     4574   4342   1979  -2471    -87     83       C
ATOM   1114  O   ARG A 166     -20.372 -15.721  24.023  1.00 27.18           O
ANISOU 1114  O   ARG A 166     4394   4141   1794  -2466    -76     72       O
ATOM   1115  CB  ARG A 166     -18.360 -14.071  21.850  1.00 34.12           C
ANISOU 1115  CB  ARG A 166     5253   5023   2689  -2446   -108    102       C
ATOM   1116  CG  ARG A 166     -18.173 -15.521  21.453  1.00 41.82           C
ANISOU 1116  CG  ARG A 166     6226   5991   3674  -2431   -120    114       C
ATOM   1117  CD  ARG A 166     -17.093 -15.619  20.385  1.00 43.33           C
ANISOU 1117  CD  ARG A 166     6408   6180   3874  -2420   -138    132       C
ATOM   1118  NE  ARG A 166     -17.152 -14.503  19.448  1.00 44.57           N
ANISOU 1118  NE  ARG A 166     6567   6330   4036  -2414   -135    128       N
ATOM   1119  CZ  ARG A 166     -16.100 -13.994  18.821  1.00 45.95           C
ANISOU 1119  CZ  ARG A 166     6734   6510   4214  -2410   -149    142       C
ATOM   1120  NH1 ARG A 166     -14.882 -14.476  19.011  1.00 44.59           N
ANISOU 1120  NH1 ARG A 166     6550   6352   4041  -2415   -169    162       N
ATOM   1121  NH2 ARG A 166     -16.272 -12.973  17.987  1.00 49.05           N
ANISOU 1121  NH2 ARG A 166     7130   6895   4610  -2406   -145    138       N
ATOM   1122  N   GLY A 167     -18.344 -15.073  24.779  1.00 30.34           N
ANISOU 1122  N   GLY A 167     4773   4575   2179  -2484   -105    101       N
ATOM   1123  CA  GLY A 167     -18.337 -16.082  25.824  1.00 26.45           C
ANISOU 1123  CA  GLY A 167     4278   4093   1677  -2495   -112    107       C
ATOM   1124  C   GLY A 167     -19.446 -15.887  26.839  1.00 26.62           C
ANISOU 1124  C   GLY A 167     4317   4113   1686  -2513    -84     80       C
ATOM   1125  O   GLY A 167     -19.917 -16.854  27.444  1.00 26.66           O
ANISOU 1125  O   GLY A 167     4325   4116   1688  -2516    -82     78       O
ATOM   1126  N   GLN A 168     -19.876 -14.640  27.042  1.00 26.95           N
ANISOU 1126  N   GLN A 168     4371   4152   1717  -2528    -61     58       N
ATOM   1127  CA  GLN A 168     -20.993 -14.378  27.944  1.00 26.98           C
ANISOU 1127  CA  GLN A 168     4395   4150   1707  -2550    -28     27       C
ATOM   1128  C   GLN A 168     -22.316 -14.835  27.337  1.00 26.77           C
ANISOU 1128  C   GLN A 168     4377   4099   1694  -2535    -11     10       C
ATOM   1129  O   GLN A 168     -23.113 -15.519  27.995  1.00 26.84           O
ANISOU 1129  O   GLN A 168     4395   4103   1699  -2542      3     -3       O
ATOM   1130  CB  GLN A 168     -21.042 -12.888  28.284  1.00 30.31           C
ANISOU 1130  CB  GLN A 168     4831   4575   2111  -2578     -4      4       C
ATOM   1131  CG  GLN A 168     -22.359 -12.422  28.882  1.00 32.12           C
ANISOU 1131  CG  GLN A 168     5086   4790   2329  -2602     38    -36       C
ATOM   1132  CD  GLN A 168     -22.227 -11.101  29.614  1.00 30.03           C
ANISOU 1132  CD  GLN A 168     4840   4532   2039  -2642     67    -63       C
ATOM   1133  OE1 GLN A 168     -22.861 -10.883  30.646  1.00 30.76           O
ANISOU 1133  OE1 GLN A 168     4955   4622   2112  -2674     99    -93       O
ATOM   1134  NE2 GLN A 168     -21.400 -10.210  29.080  1.00 27.90           N
ANISOU 1134  NE2 GLN A 168     4564   4268   1767  -2643     57    -54       N
ATOM   1135  N   VAL A 169     -22.568 -14.459  26.079  1.00 26.55           N
ANISOU 1135  N   VAL A 169     4344   4054   1689  -2515    -12     12       N
ATOM   1136  CA  VAL A 169     -23.843 -14.778  25.446  1.00 28.78           C
ANISOU 1136  CA  VAL A 169     4616   4301   2017  -2491      1      0       C
ATOM   1137  C   VAL A 169     -23.995 -16.282  25.253  1.00 27.79           C
ANISOU 1137  C   VAL A 169     4493   4176   1889  -2478    -12     12       C
ATOM   1138  O   VAL A 169     -25.116 -16.809  25.306  1.00 26.33           O
ANISOU 1138  O   VAL A 169     4307   3972   1727  -2471      3      0       O
ATOM   1139  CB  VAL A 169     -23.991 -14.003  24.120  1.00 30.27           C
ANISOU 1139  CB  VAL A 169     4788   4468   2246  -2468     -3      5       C
ATOM   1140  CG1 VAL A 169     -23.193 -14.656  22.999  1.00 33.12           C
ANISOU 1140  CG1 VAL A 169     5146   4836   2602  -2450    -31     31       C
ATOM   1141  CG2 VAL A 169     -25.455 -13.887  23.735  1.00 33.40           C
ANISOU 1141  CG2 VAL A 169     5169   4828   2693  -2455     14    -10       C
ATOM   1142  N   ALA A 170     -22.885 -17.004  25.058  1.00 29.73           N
ANISOU 1142  N   ALA A 170     4741   4443   2114  -2477    -37     35       N
ATOM   1143  CA  ALA A 170     -22.972 -18.459  24.952  1.00 27.69           C
ANISOU 1143  CA  ALA A 170     4482   4178   1859  -2466    -46     43       C
ATOM   1144  C   ALA A 170     -23.559 -19.067  26.223  1.00 26.19           C
ANISOU 1144  C   ALA A 170     4300   3993   1659  -2482    -33     31       C
ATOM   1145  O   ALA A 170     -24.543 -19.819  26.175  1.00 26.15           O
ANISOU 1145  O   ALA A 170     4301   3971   1665  -2476    -20     20       O
ATOM   1146  CB  ALA A 170     -21.590 -19.047  24.658  1.00 29.85           C
ANISOU 1146  CB  ALA A 170     4742   4461   2138  -2457    -73     68       C
ATOM   1147  N   LYS A 171     -22.967 -18.738  27.374  1.00 26.42           N
ANISOU 1147  N   LYS A 171     4325   4041   1672  -2500    -36     34       N
ATOM   1148  CA  LYS A 171     -23.454 -19.259  28.646  1.00 26.63           C
ANISOU 1148  CA  LYS A 171     4360   4073   1685  -2519    -25     23       C
ATOM   1149  C   LYS A 171     -24.871 -18.781  28.934  1.00 26.72           C
ANISOU 1149  C   LYS A 171     4390   4071   1692  -2531     10    -10       C
ATOM   1150  O   LYS A 171     -25.684 -19.524  29.500  1.00 26.78           O
ANISOU 1150  O   LYS A 171     4408   4072   1696  -2538     23    -22       O
ATOM   1151  CB  LYS A 171     -22.510 -18.841  29.774  1.00 30.74           C
ANISOU 1151  CB  LYS A 171     4875   4620   2186  -2543    -37     34       C
ATOM   1152  CG  LYS A 171     -21.458 -19.877  30.136  1.00 32.40           C
ANISOU 1152  CG  LYS A 171     5069   4849   2392  -2547    -71     66       C
ATOM   1153  CD  LYS A 171     -20.315 -19.253  30.928  1.00 37.40           C
ANISOU 1153  CD  LYS A 171     5691   5513   3006  -2572    -92     86       C
ATOM   1154  CE  LYS A 171     -20.825 -18.256  31.960  1.00 43.11           C
ANISOU 1154  CE  LYS A 171     6432   6241   3706  -2600    -65     60       C
ATOM   1155  NZ  LYS A 171     -19.729 -17.418  32.522  1.00 42.92           N
ANISOU 1155  NZ  LYS A 171     6401   6246   3661  -2627    -82     76       N
ATOM   1156  N   LEU A 172     -25.188 -17.541  28.551  1.00 26.76           N
ANISOU 1156  N   LEU A 172     4396   4066   1706  -2533     26    -24       N
ATOM   1157  CA  LEU A 172     -26.523 -17.009  28.807  1.00 26.91           C
ANISOU 1157  CA  LEU A 172     4412   4054   1758  -2533     61    -54       C
ATOM   1158  C   LEU A 172     -27.585 -17.804  28.053  1.00 26.73           C
ANISOU 1158  C   LEU A 172     4376   4002   1778  -2506     64    -53       C
ATOM   1159  O   LEU A 172     -28.611 -18.200  28.626  1.00 26.85           O
ANISOU 1159  O   LEU A 172     4393   4001   1809  -2510     85    -70       O
ATOM   1160  CB  LEU A 172     -26.567 -15.530  28.423  1.00 27.01           C
ANISOU 1160  CB  LEU A 172     4416   4053   1794  -2534     75    -66       C
ATOM   1161  CG  LEU A 172     -27.481 -14.616  29.237  1.00 27.36           C
ANISOU 1161  CG  LEU A 172     4464   4074   1860  -2553    116   -102       C
ATOM   1162  CD1 LEU A 172     -27.032 -14.579  30.686  1.00 27.69           C
ANISOU 1162  CD1 LEU A 172     4535   4144   1841  -2595    129   -116       C
ATOM   1163  CD2 LEU A 172     -27.463 -13.221  28.645  1.00 27.45           C
ANISOU 1163  CD2 LEU A 172     4460   4064   1906  -2548    126   -111       C
ATOM   1164  N   GLU A 173     -27.349 -18.055  26.762  1.00 26.95           N
ANISOU 1164  N   GLU A 173     4392   4023   1824  -2481     43    -34       N
ATOM   1165  CA  GLU A 173     -28.281 -18.863  25.982  1.00 26.83           C
ANISOU 1165  CA  GLU A 173     4369   3985   1841  -2462     43    -31       C
ATOM   1166  C   GLU A 173     -28.364 -20.286  26.523  1.00 27.55           C
ANISOU 1166  C   GLU A 173     4473   4083   1913  -2466     41    -30       C
ATOM   1167  O   GLU A 173     -29.454 -20.875  26.586  1.00 26.86           O
ANISOU 1167  O   GLU A 173     4382   3976   1847  -2462     55    -39       O
ATOM   1168  CB  GLU A 173     -27.858 -18.868  24.513  1.00 29.50           C
ANISOU 1168  CB  GLU A 173     4700   4320   2191  -2443     21    -11       C
ATOM   1169  CG  GLU A 173     -28.649 -17.919  23.630  1.00 33.00           C
ANISOU 1169  CG  GLU A 173     5122   4739   2679  -2433     23    -12       C
ATOM   1170  CD  GLU A 173     -28.080 -17.820  22.228  1.00 42.62           C
ANISOU 1170  CD  GLU A 173     6338   5959   3898  -2420      0      8       C
ATOM   1171  OE1 GLU A 173     -27.279 -18.700  21.848  1.00 45.32           O
ANISOU 1171  OE1 GLU A 173     6695   6314   4212  -2417    -13     19       O
ATOM   1172  OE2 GLU A 173     -28.432 -16.863  21.507  1.00 44.13           O
ANISOU 1172  OE2 GLU A 173     6511   6135   4122  -2414     -4     12       O
ATOM   1173  N   ALA A 174     -27.220 -20.855  26.921  1.00 30.12           N
ANISOU 1173  N   ALA A 174     4809   4433   2202  -2474     24    -17       N
ATOM   1174  CA  ALA A 174     -27.219 -22.214  27.454  1.00 28.38           C
ANISOU 1174  CA  ALA A 174     4596   4216   1970  -2478     21    -15       C
ATOM   1175  C   ALA A 174     -28.052 -22.313  28.726  1.00 26.52           C
ANISOU 1175  C   ALA A 174     4369   3979   1728  -2496     44    -34       C
ATOM   1176  O   ALA A 174     -28.737 -23.317  28.953  1.00 26.53           O
ANISOU 1176  O   ALA A 174     4374   3969   1739  -2494     53    -40       O
ATOM   1177  CB  ALA A 174     -25.786 -22.676  27.712  1.00 31.27           C
ANISOU 1177  CB  ALA A 174     4963   4607   2311  -2486     -5      7       C
ATOM   1178  N   ALA A 175     -28.007 -21.280  29.570  1.00 26.72           N
ANISOU 1178  N   ALA A 175     4400   4016   1736  -2517     56    -47       N
ATOM   1179  CA  ALA A 175     -28.803 -21.294  30.794  1.00 26.98           C
ANISOU 1179  CA  ALA A 175     4443   4046   1761  -2538     82    -70       C
ATOM   1180  C   ALA A 175     -30.284 -21.093  30.496  1.00 27.02           C
ANISOU 1180  C   ALA A 175     4437   4013   1816  -2525    110    -90       C
ATOM   1181  O   ALA A 175     -31.143 -21.741  31.113  1.00 27.81           O
ANISOU 1181  O   ALA A 175     4541   4101   1925  -2530    128   -103       O
ATOM   1182  CB  ALA A 175     -28.299 -20.224  31.762  1.00 27.26           C
ANISOU 1182  CB  ALA A 175     4493   4103   1760  -2571     91    -81       C
ATOM   1183  N   LEU A 176     -30.602 -20.192  29.560  1.00 26.96           N
ANISOU 1183  N   LEU A 176     4411   3986   1847  -2509    113    -90       N
ATOM   1184  CA  LEU A 176     -32.001 -19.960  29.209  1.00 27.06           C
ANISOU 1184  CA  LEU A 176     4402   3961   1917  -2497    133   -102       C
ATOM   1185  C   LEU A 176     -32.646 -21.221  28.645  1.00 26.93           C
ANISOU 1185  C   LEU A 176     4382   3934   1915  -2483    124    -92       C
ATOM   1186  O   LEU A 176     -33.828 -21.491  28.898  1.00 27.08           O
ANISOU 1186  O   LEU A 176     4391   3929   1968  -2483    143   -103       O
ATOM   1187  CB  LEU A 176     -32.108 -18.807  28.211  1.00 27.04           C
ANISOU 1187  CB  LEU A 176     4377   3941   1956  -2484    128    -97       C
ATOM   1188  CG  LEU A 176     -33.525 -18.406  27.793  1.00 27.21           C
ANISOU 1188  CG  LEU A 176     4367   3922   2050  -2474    144   -103       C
ATOM   1189  CD1 LEU A 176     -34.386 -18.119  29.013  1.00 27.54           C
ANISOU 1189  CD1 LEU A 176     4409   3942   2114  -2491    183   -132       C
ATOM   1190  CD2 LEU A 176     -33.490 -17.203  26.864  1.00 27.23           C
ANISOU 1190  CD2 LEU A 176     4345   3908   2094  -2464    136    -95       C
ATOM   1191  N   GLY A 177     -31.882 -22.007  27.881  1.00 26.69           N
ANISOU 1191  N   GLY A 177     4359   3919   1862  -2472     98    -71       N
ATOM   1192  CA  GLY A 177     -32.424 -23.250  27.351  1.00 26.61           C
ANISOU 1192  CA  GLY A 177     4352   3899   1861  -2463     94    -65       C
ATOM   1193  C   GLY A 177     -32.887 -24.199  28.442  1.00 26.73           C
ANISOU 1193  C   GLY A 177     4379   3912   1866  -2474    111    -78       C
ATOM   1194  O   GLY A 177     -34.014 -24.708  28.410  1.00 26.83           O
ANISOU 1194  O   GLY A 177     4384   3904   1905  -2473    124    -84       O
ATOM   1195  N   GLU A 178     -32.023 -24.447  29.431  1.00 26.76           N
ANISOU 1195  N   GLU A 178     4398   3938   1831  -2489    108    -79       N
ATOM   1196  CA  GLU A 178     -32.396 -25.342  30.521  1.00 26.90           C
ANISOU 1196  CA  GLU A 178     4427   3956   1836  -2502    121    -89       C
ATOM   1197  C   GLU A 178     -33.522 -24.760  31.365  1.00 27.14           C
ANISOU 1197  C   GLU A 178     4455   3971   1887  -2513    153   -113       C
ATOM   1198  O   GLU A 178     -34.380 -25.510  31.848  1.00 27.25           O
ANISOU 1198  O   GLU A 178     4472   3970   1913  -2517    169   -124       O
ATOM   1199  CB  GLU A 178     -31.183 -25.653  31.397  1.00 26.94           C
ANISOU 1199  CB  GLU A 178     4446   3992   1797  -2519    105    -80       C
ATOM   1200  CG  GLU A 178     -31.258 -27.012  32.078  1.00 27.01           C
ANISOU 1200  CG  GLU A 178     4464   4000   1799  -2527    106    -79       C
ATOM   1201  CD  GLU A 178     -30.342 -27.121  33.281  1.00 27.19           C
ANISOU 1201  CD  GLU A 178     4496   4054   1782  -2554     91    -71       C
ATOM   1202  OE1 GLU A 178     -29.776 -26.089  33.696  1.00 27.30           O
ANISOU 1202  OE1 GLU A 178     4514   4090   1768  -2572     85    -71       O
ATOM   1203  OE2 GLU A 178     -30.193 -28.240  33.814  1.00 27.28           O
ANISOU 1203  OE2 GLU A 178     4509   4065   1790  -2561     86    -63       O
ATOM   1204  N   ALA A 179     -33.542 -23.437  31.554  1.00 27.27           N
ANISOU 1204  N   ALA A 179     4465   3985   1910  -2521    164   -124       N
ATOM   1205  CA  ALA A 179     -34.652 -22.820  32.274  1.00 27.56           C
ANISOU 1205  CA  ALA A 179     4496   3997   1979  -2531    200   -150       C
ATOM   1206  C   ALA A 179     -35.979 -23.106  31.577  1.00 27.58           C
ANISOU 1206  C   ALA A 179     4473   3964   2043  -2513    209   -149       C
ATOM   1207  O   ALA A 179     -36.966 -23.492  32.218  1.00 27.78           O
ANISOU 1207  O   ALA A 179     4495   3969   2090  -2520    233   -163       O
ATOM   1208  CB  ALA A 179     -34.422 -21.314  32.405  1.00 27.72           C
ANISOU 1208  CB  ALA A 179     4511   4013   2007  -2541    213   -163       C
ATOM   1209  N   LYS A 180     -36.012 -22.940  30.252  1.00 27.42           N
ANISOU 1209  N   LYS A 180     4432   3936   2049  -2494    187   -130       N
ATOM   1210  CA  LYS A 180     -37.244 -23.197  29.513  1.00 27.50           C
ANISOU 1210  CA  LYS A 180     4416   3917   2115  -2483    189   -122       C
ATOM   1211  C   LYS A 180     -37.617 -24.677  29.532  1.00 27.45           C
ANISOU 1211  C   LYS A 180     4422   3913   2094  -2483    186   -118       C
ATOM   1212  O   LYS A 180     -38.808 -25.016  29.569  1.00 27.63           O
ANISOU 1212  O   LYS A 180     4429   3912   2157  -2483    199   -121       O
ATOM   1213  CB  LYS A 180     -37.105 -22.693  28.077  1.00 32.18           C
ANISOU 1213  CB  LYS A 180     4989   4507   2729  -2469    162   -100       C
ATOM   1214  CG  LYS A 180     -37.088 -21.175  27.965  1.00 27.50           C
ANISOU 1214  CG  LYS A 180     4374   3901   2174  -2468    168   -104       C
ATOM   1215  CD  LYS A 180     -37.502 -20.705  26.581  1.00 30.13           C
ANISOU 1215  CD  LYS A 180     4676   4219   2553  -2456    145    -80       C
ATOM   1216  CE  LYS A 180     -38.430 -19.503  26.671  1.00 27.84           C
ANISOU 1216  CE  LYS A 180     4344   3890   2344  -2456    163    -84       C
ATOM   1217  NZ  LYS A 180     -39.643 -19.792  27.482  1.00 28.14           N
ANISOU 1217  NZ  LYS A 180     4365   3899   2427  -2463    193    -97       N
ATOM   1218  N   LYS A 181     -36.623 -25.569  29.517  1.00 27.24           N
ANISOU 1218  N   LYS A 181     4422   3911   2016  -2483    171   -111       N
ATOM   1219  CA  LYS A 181     -36.914 -26.999  29.608  1.00 27.22           C
ANISOU 1219  CA  LYS A 181     4434   3908   2003  -2484    173   -111       C
ATOM   1220  C   LYS A 181     -37.554 -27.344  30.951  1.00 27.43           C
ANISOU 1220  C   LYS A 181     4466   3925   2031  -2497    200   -130       C
ATOM   1221  O   LYS A 181     -38.530 -28.109  31.018  1.00 28.73           O
ANISOU 1221  O   LYS A 181     4626   4072   2217  -2498    213   -134       O
ATOM   1222  CB  LYS A 181     -35.632 -27.805  29.390  1.00 29.92           C
ANISOU 1222  CB  LYS A 181     4798   4271   2301  -2482    153   -100       C
ATOM   1223  CG  LYS A 181     -35.711 -29.247  29.863  1.00 30.70           C
ANISOU 1223  CG  LYS A 181     4912   4366   2387  -2487    161   -104       C
ATOM   1224  CD  LYS A 181     -34.481 -30.031  29.435  1.00 35.72           C
ANISOU 1224  CD  LYS A 181     5561   5012   2998  -2483    143    -91       C
ATOM   1225  CE  LYS A 181     -33.497 -30.191  30.581  1.00 31.64           C
ANISOU 1225  CE  LYS A 181     5051   4514   2456  -2494    136    -88       C
ATOM   1226  NZ  LYS A 181     -33.966 -31.197  31.577  1.00 31.01           N
ANISOU 1226  NZ  LYS A 181     4979   4426   2376  -2504    152    -97       N
ATOM   1227  N   GLN A 182     -37.009 -26.790  32.039  1.00 28.17           N
ANISOU 1227  N   GLN A 182     4572   4033   2099  -2511    210   -143       N
ATOM   1228  CA  GLN A 182     -37.605 -27.010  33.353  1.00 27.75           C
ANISOU 1228  CA  GLN A 182     4528   3972   2043  -2528    239   -163       C
ATOM   1229  C   GLN A 182     -39.016 -26.440  33.414  1.00 28.00           C
ANISOU 1229  C   GLN A 182     4535   3968   2134  -2526    267   -177       C
ATOM   1230  O   GLN A 182     -39.903 -27.018  34.055  1.00 28.18           O
ANISOU 1230  O   GLN A 182     4558   3974   2175  -2533    290   -188       O
ATOM   1231  CB  GLN A 182     -36.728 -26.396  34.447  1.00 27.86           C
ANISOU 1231  CB  GLN A 182     4563   4011   2011  -2551    242   -174       C
ATOM   1232  CG  GLN A 182     -35.302 -26.897  34.479  1.00 27.69           C
ANISOU 1232  CG  GLN A 182     4558   4024   1938  -2555    210   -155       C
ATOM   1233  CD  GLN A 182     -34.804 -27.135  35.891  1.00 27.90           C
ANISOU 1233  CD  GLN A 182     4609   4075   1919  -2586    213   -163       C
ATOM   1234  OE1 GLN A 182     -35.579 -27.460  36.789  1.00 28.96           O
ANISOU 1234  OE1 GLN A 182     4752   4197   2055  -2600    239   -181       O
ATOM   1235  NE2 GLN A 182     -33.504 -26.954  36.097  1.00 27.88           N
ANISOU 1235  NE2 GLN A 182     4615   4106   1873  -2600    185   -147       N
ATOM   1236  N   LEU A 183     -39.242 -25.296  32.762  1.00 28.04           N
ANISOU 1236  N   LEU A 183     4515   3959   2179  -2518    266   -174       N
ATOM   1237  CA  LEU A 183     -40.593 -24.741  32.707  1.00 28.32           C
ANISOU 1237  CA  LEU A 183     4517   3954   2289  -2516    290   -180       C
ATOM   1238  C   LEU A 183     -41.552 -25.688  31.996  1.00 30.44           C
ANISOU 1238  C   LEU A 183     4767   4208   2592  -2506    281   -163       C
ATOM   1239  O   LEU A 183     -42.692 -25.884  32.440  1.00 33.43           O
ANISOU 1239  O   LEU A 183     5129   4558   3016  -2511    306   -170       O
ATOM   1240  CB  LEU A 183     -40.579 -23.382  32.010  1.00 28.38           C
ANISOU 1240  CB  LEU A 183     4496   3947   2340  -2508    286   -173       C
ATOM   1241  CG  LEU A 183     -41.962 -22.752  31.812  1.00 28.72           C
ANISOU 1241  CG  LEU A 183     4493   3943   2477  -2504    307   -171       C
ATOM   1242  CD1 LEU A 183     -42.626 -22.495  33.153  1.00 29.08           C
ANISOU 1242  CD1 LEU A 183     4541   3962   2546  -2519    356   -200       C
ATOM   1243  CD2 LEU A 183     -41.856 -21.468  31.005  1.00 30.37           C
ANISOU 1243  CD2 LEU A 183     4670   4137   2733  -2495    297   -159       C
ATOM   1244  N   GLN A 184     -41.114 -26.266  30.876  1.00 36.61           N
ANISOU 1244  N   GLN A 184     5552   5006   3352  -2497    248   -142       N
ATOM   1245  CA  GLN A 184     -41.934 -27.249  30.172  1.00 37.02           C
ANISOU 1245  CA  GLN A 184     5596   5049   3423  -2495    238   -128       C
ATOM   1246  C   GLN A 184     -42.294 -28.417  31.083  1.00 37.35           C
ANISOU 1246  C   GLN A 184     5657   5088   3446  -2503    259   -141       C
ATOM   1247  O   GLN A 184     -43.464 -28.815  31.174  1.00 36.96           O
ANISOU 1247  O   GLN A 184     5590   5016   3438  -2507    272   -141       O
ATOM   1248  CB  GLN A 184     -41.198 -27.750  28.929  1.00 36.42           C
ANISOU 1248  CB  GLN A 184     5533   4993   3311  -2489    205   -109       C
ATOM   1249  CG  GLN A 184     -41.799 -27.289  27.609  1.00 36.52           C
ANISOU 1249  CG  GLN A 184     5517   4997   3364  -2487    182    -85       C
ATOM   1250  CD  GLN A 184     -41.601 -25.809  27.361  1.00 40.07           C
ANISOU 1250  CD  GLN A 184     5939   5439   3846  -2480    176    -80       C
ATOM   1251  OE1 GLN A 184     -40.484 -25.352  27.119  1.00 37.38           O
ANISOU 1251  OE1 GLN A 184     5614   5118   3471  -2474    163    -79       O
ATOM   1252  NE2 GLN A 184     -42.689 -25.051  27.412  1.00 42.60           N
ANISOU 1252  NE2 GLN A 184     6216   5728   4240  -2481    186    -74       N
ATOM   1253  N   ASP A 185     -41.291 -28.979  31.769  1.00 35.30           N
ANISOU 1253  N   ASP A 185     5432   4851   3129  -2507    259   -151       N
ATOM   1254  CA  ASP A 185     -41.537 -30.106  32.668  1.00 28.12           C
ANISOU 1254  CA  ASP A 185     4542   3940   2201  -2516    277   -163       C
ATOM   1255  C   ASP A 185     -42.516 -29.745  33.779  1.00 28.42           C
ANISOU 1255  C   ASP A 185     4570   3955   2272  -2526    312   -182       C
ATOM   1256  O   ASP A 185     -43.422 -30.525  34.103  1.00 28.58           O
ANISOU 1256  O   ASP A 185     4588   3959   2313  -2530    330   -186       O
ATOM   1257  CB  ASP A 185     -40.223 -30.603  33.268  1.00 32.93           C
ANISOU 1257  CB  ASP A 185     5183   4576   2751  -2521    268   -165       C
ATOM   1258  CG  ASP A 185     -39.191 -30.940  32.214  1.00 38.57           C
ANISOU 1258  CG  ASP A 185     5906   5307   3441  -2511    238   -147       C
ATOM   1259  OD1 ASP A 185     -39.594 -31.325  31.097  1.00 40.70           O
ANISOU 1259  OD1 ASP A 185     6169   5568   3727  -2504    228   -137       O
ATOM   1260  OD2 ASP A 185     -37.980 -30.812  32.497  1.00 31.57           O
ANISOU 1260  OD2 ASP A 185     5033   4444   2520  -2513    223   -142       O
ATOM   1261  N   GLU A 186     -42.348 -28.563  34.381  1.00 28.53           N
ANISOU 1261  N   GLU A 186     4580   3967   2293  -2532    327   -195       N
ATOM   1262  CA  GLU A 186     -43.249 -28.166  35.456  1.00 28.87           C
ANISOU 1262  CA  GLU A 186     4617   3984   2369  -2544    368   -217       C
ATOM   1263  C   GLU A 186     -44.670 -27.948  34.956  1.00 29.12           C
ANISOU 1263  C   GLU A 186     4605   3976   2484  -2537    381   -208       C
ATOM   1264  O   GLU A 186     -45.623 -28.320  35.649  1.00 34.09           O
ANISOU 1264  O   GLU A 186     5228   4581   3144  -2544    411   -218       O
ATOM   1265  CB  GLU A 186     -42.730 -26.910  36.148  1.00 29.00           C
ANISOU 1265  CB  GLU A 186     4642   4004   2372  -2557    385   -236       C
ATOM   1266  CG  GLU A 186     -41.420 -27.124  36.884  1.00 28.87           C
ANISOU 1266  CG  GLU A 186     4668   4028   2274  -2574    373   -243       C
ATOM   1267  CD  GLU A 186     -41.473 -28.307  37.831  1.00 28.94           C
ANISOU 1267  CD  GLU A 186     4703   4046   2247  -2588    382   -250       C
ATOM   1268  OE1 GLU A 186     -42.377 -28.338  38.692  1.00 29.25           O
ANISOU 1268  OE1 GLU A 186     4744   4061   2307  -2600    419   -270       O
ATOM   1269  OE2 GLU A 186     -40.613 -29.206  37.710  1.00 28.72           O
ANISOU 1269  OE2 GLU A 186     4691   4045   2175  -2587    353   -235       O
HETATM 1270  N   MSE A 187     -44.840 -27.363  33.771  1.00 29.08           N
ANISOU 1270  N   MSE A 187     4567   3963   2519  -2524    358   -186       N
HETATM 1271  CA  MSE A 187     -46.176 -27.198  33.198  1.00 31.47           C
ANISOU 1271  CA  MSE A 187     4821   4229   2906  -2520    362   -169       C
HETATM 1272  C   MSE A 187     -46.831 -28.553  32.933  1.00 29.39           C
ANISOU 1272  C   MSE A 187     4560   3968   2640  -2522    354   -158       C
HETATM 1273  O   MSE A 187     -48.031 -28.734  33.180  1.00 29.72           O
ANISOU 1273  O   MSE A 187     4573   3978   2740  -2527    374   -153       O
HETATM 1274  CB  MSE A 187     -46.120 -26.377  31.905  1.00 37.75           C
ANISOU 1274  CB  MSE A 187     5582   5022   3738  -2510    331   -142       C
HETATM 1275  CG  MSE A 187     -46.312 -24.883  32.111  1.00 37.61           C
ANISOU 1275  CG  MSE A 187     5533   4975   3782  -2508    351   -146       C
HETATM 1276 SE   MSE A 187     -46.397 -23.883  30.437  1.00 59.63          Se
ANISOU 1276 SE   MSE A 187     8270   7755   6631  -2496    310   -107      Se
HETATM 1277  CE  MSE A 187     -45.449 -25.132  29.279  1.00 46.61           C
ANISOU 1277  CE  MSE A 187     6665   6161   4885  -2494    256    -91       C
ATOM   1278  N   LEU A 188     -46.035 -29.500  32.427  1.00 29.09           N
ANISOU 1278  N   LEU A 188     4555   3961   2536  -2521    328   -153       N
ATOM   1279  CA  LEU A 188     -46.539 -30.855  32.221  1.00 29.12           C
ANISOU 1279  CA  LEU A 188     4571   3966   2529  -2527    324   -148       C
ATOM   1280  C   LEU A 188     -47.036 -31.450  33.535  1.00 29.29           C
ANISOU 1280  C   LEU A 188     4604   3974   2550  -2534    361   -169       C
ATOM   1281  O   LEU A 188     -48.142 -32.003  33.605  1.00 29.55           O
ANISOU 1281  O   LEU A 188     4619   3985   2622  -2540    374   -164       O
ATOM   1282  CB  LEU A 188     -45.443 -31.724  31.587  1.00 28.80           C
ANISOU 1282  CB  LEU A 188     4568   3956   2419  -2525    299   -144       C
ATOM   1283  CG  LEU A 188     -45.661 -33.185  31.150  1.00 28.81           C
ANISOU 1283  CG  LEU A 188     4590   3961   2396  -2532    295   -140       C
ATOM   1284  CD1 LEU A 188     -44.507 -33.641  30.274  1.00 28.55           C
ANISOU 1284  CD1 LEU A 188     4586   3951   2310  -2529    271   -134       C
ATOM   1285  CD2 LEU A 188     -45.801 -34.150  32.323  1.00 28.87           C
ANISOU 1285  CD2 LEU A 188     4620   3962   2388  -2537    323   -159       C
ATOM   1286  N   ARG A 189     -46.230 -31.333  34.594  1.00 29.18           N
ANISOU 1286  N   ARG A 189     4621   3973   2493  -2538    377   -190       N
ATOM   1287  CA  ARG A 189     -46.626 -31.912  35.876  1.00 29.36           C
ANISOU 1287  CA  ARG A 189     4661   3986   2507  -2549    410   -210       C
ATOM   1288  C   ARG A 189     -47.854 -31.211  36.453  1.00 29.75           C
ANISOU 1288  C   ARG A 189     4678   3997   2629  -2553    447   -218       C
ATOM   1289  O   ARG A 189     -48.720 -31.860  37.054  1.00 29.98           O
ANISOU 1289  O   ARG A 189     4705   4007   2679  -2560    472   -224       O
ATOM   1290  CB  ARG A 189     -45.459 -31.861  36.861  1.00 29.22           C
ANISOU 1290  CB  ARG A 189     4683   3995   2425  -2558    414   -228       C
ATOM   1291  CG  ARG A 189     -44.316 -32.804  36.522  1.00 28.92           C
ANISOU 1291  CG  ARG A 189     4673   3986   2327  -2555    384   -218       C
ATOM   1292  CD  ARG A 189     -43.254 -32.800  37.609  1.00 28.88           C
ANISOU 1292  CD  ARG A 189     4700   4007   2266  -2570    385   -228       C
ATOM   1293  NE  ARG A 189     -43.810 -33.143  38.912  1.00 29.15           N
ANISOU 1293  NE  ARG A 189     4749   4031   2298  -2587    417   -247       N
ATOM   1294  CZ  ARG A 189     -43.108 -33.203  40.036  1.00 29.24           C
ANISOU 1294  CZ  ARG A 189     4789   4062   2261  -2608    420   -258       C
ATOM   1295  NH1 ARG A 189     -41.812 -32.937  40.056  1.00 29.09           N
ANISOU 1295  NH1 ARG A 189     4783   4075   2195  -2615    392   -248       N
ATOM   1296  NH2 ARG A 189     -43.721 -33.539  41.167  1.00 29.53           N
ANISOU 1296  NH2 ARG A 189     4839   4087   2295  -2626    451   -275       N
ATOM   1297  N   ARG A 190     -47.954 -29.891  36.272  1.00 29.87           N
ANISOU 1297  N   ARG A 190     4666   3997   2686  -2550    452   -217       N
ATOM   1298  CA  ARG A 190     -49.127 -29.163  36.753  1.00 30.31           C
ANISOU 1298  CA  ARG A 190     4685   4008   2824  -2553    491   -221       C
ATOM   1299  C   ARG A 190     -50.387 -29.631  36.035  1.00 30.54           C
ANISOU 1299  C   ARG A 190     4667   4010   2925  -2549    484   -192       C
ATOM   1300  O   ARG A 190     -51.433 -29.846  36.663  1.00 30.89           O
ANISOU 1300  O   ARG A 190     4693   4023   3020  -2554    518   -195       O
ATOM   1301  CB  ARG A 190     -48.937 -27.657  36.563  1.00 30.42           C
ANISOU 1301  CB  ARG A 190     4675   4006   2877  -2550    498   -221       C
ATOM   1302  CG  ARG A 190     -50.009 -26.822  37.249  1.00 30.93           C
ANISOU 1302  CG  ARG A 190     4706   4019   3029  -2555    549   -229       C
ATOM   1303  CD  ARG A 190     -50.086 -25.416  36.676  1.00 32.41           C
ANISOU 1303  CD  ARG A 190     4851   4178   3284  -2547    551   -216       C
ATOM   1304  NE  ARG A 190     -49.961 -25.423  35.224  1.00 34.09           N
ANISOU 1304  NE  ARG A 190     5033   4405   3513  -2533    498   -180       N
ATOM   1305  CZ  ARG A 190     -50.945 -25.133  34.383  1.00 35.49           C
ANISOU 1305  CZ  ARG A 190     5148   4552   3786  -2526    487   -142       C
ATOM   1306  NH1 ARG A 190     -52.152 -24.808  34.816  1.00 31.67           N
ANISOU 1306  NH1 ARG A 190     4616   4016   3400  -2528    526   -130       N
ATOM   1307  NH2 ARG A 190     -50.710 -25.173  33.075  1.00 41.73           N
ANISOU 1307  NH2 ARG A 190     5920   5362   4574  -2518    436   -112       N
ATOM   1308  N   VAL A 191     -50.308 -29.782  34.712  1.00 30.39           N
ANISOU 1308  N   VAL A 191     4630   4005   2910  -2542    441   -164       N
ATOM   1309  CA  VAL A 191     -51.462 -30.249  33.950  1.00 30.65           C
ANISOU 1309  CA  VAL A 191     4622   4020   3004  -2544    428   -134       C
ATOM   1310  C   VAL A 191     -51.860 -31.650  34.398  1.00 30.68           C
ANISOU 1310  C   VAL A 191     4651   4028   2977  -2553    438   -142       C
ATOM   1311  O   VAL A 191     -53.051 -31.957  34.553  1.00 31.04           O
ANISOU 1311  O   VAL A 191     4664   4047   3085  -2560    455   -130       O
ATOM   1312  CB  VAL A 191     -51.159 -30.197  32.441  1.00 30.50           C
ANISOU 1312  CB  VAL A 191     4591   4022   2975  -2542    377   -105       C
ATOM   1313  CG1 VAL A 191     -52.137 -31.065  31.666  1.00 30.75           C
ANISOU 1313  CG1 VAL A 191     4600   4050   3033  -2555    357    -78       C
ATOM   1314  CG2 VAL A 191     -51.187 -28.759  31.943  1.00 30.62           C
ANISOU 1314  CG2 VAL A 191     4563   4020   3053  -2535    369    -87       C
ATOM   1315  N   ASP A 192     -50.869 -32.518  34.626  1.00 30.32           N
ANISOU 1315  N   ASP A 192     4661   4017   2844  -2554    431   -161       N
ATOM   1316  CA  ASP A 192     -51.164 -33.874  35.079  1.00 30.36           C
ANISOU 1316  CA  ASP A 192     4691   4023   2819  -2562    443   -170       C
ATOM   1317  C   ASP A 192     -51.876 -33.859  36.428  1.00 30.64           C
ANISOU 1317  C   ASP A 192     4724   4032   2886  -2567    491   -189       C
ATOM   1318  O   ASP A 192     -52.880 -34.555  36.620  1.00 30.91           O
ANISOU 1318  O   ASP A 192     4743   4046   2954  -2574    507   -183       O
ATOM   1319  CB  ASP A 192     -49.876 -34.696  35.152  1.00 29.97           C
ANISOU 1319  CB  ASP A 192     4697   4009   2681  -2561    430   -184       C
ATOM   1320  CG  ASP A 192     -50.130 -36.150  35.508  1.00 30.02           C
ANISOU 1320  CG  ASP A 192     4729   4014   2662  -2569    442   -191       C
ATOM   1321  OD1 ASP A 192     -51.020 -36.770  34.888  1.00 30.22           O
ANISOU 1321  OD1 ASP A 192     4739   4029   2715  -2576    437   -177       O
ATOM   1322  OD2 ASP A 192     -49.435 -36.675  36.403  1.00 29.88           O
ANISOU 1322  OD2 ASP A 192     4748   4008   2598  -2570    456   -209       O
ATOM   1323  N   ALA A 193     -51.387 -33.047  37.370  1.00 30.63           N
ANISOU 1323  N   ALA A 193     4737   4028   2873  -2568    515   -211       N
ATOM   1324  CA  ALA A 193     -52.007 -33.001  38.692  1.00 30.94           C
ANISOU 1324  CA  ALA A 193     4781   4042   2934  -2577    564   -233       C
ATOM   1325  C   ALA A 193     -53.406 -32.390  38.650  1.00 31.42           C
ANISOU 1325  C   ALA A 193     4783   4054   3100  -2576    591   -217       C
ATOM   1326  O   ALA A 193     -54.281 -32.785  39.433  1.00 31.73           O
ANISOU 1326  O   ALA A 193     4817   4068   3172  -2583    628   -223       O
ATOM   1327  CB  ALA A 193     -51.116 -32.227  39.663  1.00 30.89           C
ANISOU 1327  CB  ALA A 193     4809   4047   2882  -2585    584   -262       C
ATOM   1328  N   GLU A 194     -53.648 -31.440  37.744  1.00 31.51           N
ANISOU 1328  N   GLU A 194     4747   4051   3172  -2568    573   -191       N
ATOM   1329  CA  GLU A 194     -54.978 -30.839  37.669  1.00 32.02           C
ANISOU 1329  CA  GLU A 194     4747   4066   3352  -2567    597   -166       C
ATOM   1330  C   GLU A 194     -55.978 -31.803  37.035  1.00 32.21           C
ANISOU 1330  C   GLU A 194     4739   4084   3414  -2571    579   -135       C
ATOM   1331  O   GLU A 194     -57.135 -31.899  37.475  1.00 32.65           O
ANISOU 1331  O   GLU A 194     4758   4102   3546  -2576    610   -122       O
ATOM   1332  CB  GLU A 194     -54.905 -29.522  36.899  1.00 32.10           C
ANISOU 1332  CB  GLU A 194     4713   4062   3422  -2558    582   -144       C
ATOM   1333  CG  GLU A 194     -54.465 -28.354  37.770  1.00 32.20           C
ANISOU 1333  CG  GLU A 194     4740   4057   3439  -2558    623   -173       C
ATOM   1334  CD  GLU A 194     -54.927 -27.014  37.243  1.00 32.54           C
ANISOU 1334  CD  GLU A 194     4719   4059   3585  -2550    631   -145       C
ATOM   1335  OE1 GLU A 194     -54.462 -26.612  36.155  1.00 33.85           O
ANISOU 1335  OE1 GLU A 194     4868   4244   3751  -2542    586   -123       O
ATOM   1336  OE2 GLU A 194     -55.744 -26.357  37.921  1.00 33.04           O
ANISOU 1336  OE2 GLU A 194     4751   4072   3732  -2552    684   -143       O
ATOM   1337  N   ASN A 195     -55.544 -32.541  36.009  1.00 31.91           N
ANISOU 1337  N   ASN A 195     4718   4083   3325  -2573    530   -122       N
ATOM   1338  CA  ASN A 195     -56.366 -33.634  35.504  1.00 32.09           C
ANISOU 1338  CA  ASN A 195     4727   4106   3361  -2584    515   -101       C
ATOM   1339  C   ASN A 195     -56.620 -34.669  36.591  1.00 32.14           C
ANISOU 1339  C   ASN A 195     4768   4107   3335  -2590    550   -127       C
ATOM   1340  O   ASN A 195     -57.699 -35.274  36.638  1.00 32.49           O
ANISOU 1340  O   ASN A 195     4785   4131   3426  -2600    561   -111       O
ATOM   1341  CB  ASN A 195     -55.691 -34.278  34.294  1.00 31.78           C
ANISOU 1341  CB  ASN A 195     4715   4108   3253  -2589    463    -92       C
ATOM   1342  CG  ASN A 195     -55.777 -33.416  33.051  1.00 31.88           C
ANISOU 1342  CG  ASN A 195     4683   4122   3306  -2589    424    -58       C
ATOM   1343  OD1 ASN A 195     -56.381 -32.343  33.066  1.00 32.19           O
ANISOU 1343  OD1 ASN A 195     4666   4129   3435  -2584    434    -36       O
ATOM   1344  ND2 ASN A 195     -55.168 -33.879  31.965  1.00 31.65           N
ANISOU 1344  ND2 ASN A 195     4681   4128   3215  -2596    382    -51       N
ATOM   1345  N   ARG A 196     -55.641 -34.878  37.475  1.00 31.82           N
ANISOU 1345  N   ARG A 196     4785   4086   3219  -2587    567   -164       N
ATOM   1346  CA  ARG A 196     -55.832 -35.773  38.612  1.00 31.89           C
ANISOU 1346  CA  ARG A 196     4827   4089   3199  -2594    603   -189       C
ATOM   1347  C   ARG A 196     -56.961 -35.281  39.507  1.00 32.37           C
ANISOU 1347  C   ARG A 196     4854   4105   3341  -2597    653   -188       C
ATOM   1348  O   ARG A 196     -57.834 -36.058  39.915  1.00 35.19           O
ANISOU 1348  O   ARG A 196     5203   4444   3723  -2604    675   -185       O
ATOM   1349  CB  ARG A 196     -54.519 -35.897  39.393  1.00 31.52           C
ANISOU 1349  CB  ARG A 196     4843   4073   3062  -2593    608   -222       C
ATOM   1350  CG  ARG A 196     -53.489 -36.850  38.781  1.00 31.11           C
ANISOU 1350  CG  ARG A 196     4831   4060   2930  -2592    571   -222       C
ATOM   1351  CD  ARG A 196     -54.219 -37.899  38.005  1.00 31.23           C
ANISOU 1351  CD  ARG A 196     4835   4071   2961  -2597    557   -204       C
ATOM   1352  NE  ARG A 196     -54.404 -37.461  36.630  1.00 31.24           N
ANISOU 1352  NE  ARG A 196     4803   4077   2991  -2596    520   -176       N
ATOM   1353  CZ  ARG A 196     -55.336 -37.952  35.835  1.00 34.52           C
ANISOU 1353  CZ  ARG A 196     5190   4483   3442  -2607    506   -152       C
ATOM   1354  NH1 ARG A 196     -56.191 -38.862  36.269  1.00 34.49           N
ANISOU 1354  NH1 ARG A 196     5185   4463   3455  -2618    528   -153       N
ATOM   1355  NH2 ARG A 196     -55.455 -37.471  34.601  1.00 37.31           N
ANISOU 1355  NH2 ARG A 196     5514   4844   3817  -2611    469   -125       N
ATOM   1356  N   LEU A 197     -56.941 -33.987  39.835  1.00 32.53           N
ANISOU 1356  N   LEU A 197     4853   4103   3403  -2592    675   -192       N
ATOM   1357  CA  LEU A 197     -58.037 -33.382  40.588  1.00 33.07           C
ANISOU 1357  CA  LEU A 197     4882   4121   3561  -2595    727   -188       C
ATOM   1358  C   LEU A 197     -59.379 -33.660  39.918  1.00 33.47           C
ANISOU 1358  C   LEU A 197     4866   4142   3710  -2596    720   -142       C
ATOM   1359  O   LEU A 197     -60.344 -34.074  40.574  1.00 37.18           O
ANISOU 1359  O   LEU A 197     5319   4582   4226  -2601    757   -138       O
ATOM   1360  CB  LEU A 197     -57.812 -31.873  40.721  1.00 33.21           C
ANISOU 1360  CB  LEU A 197     4881   4117   3621  -2590    747   -192       C
ATOM   1361  CG  LEU A 197     -58.378 -31.106  41.924  1.00 39.52           C
ANISOU 1361  CG  LEU A 197     5675   4869   4470  -2596    818   -211       C
ATOM   1362  CD1 LEU A 197     -57.927 -29.657  41.863  1.00 33.78           C
ANISOU 1362  CD1 LEU A 197     4939   4128   3770  -2593    831   -217       C
ATOM   1363  CD2 LEU A 197     -59.899 -31.174  42.019  1.00 42.26           C
ANISOU 1363  CD2 LEU A 197     5959   5165   4934  -2596    851   -176       C
ATOM   1364  N   GLN A 198     -59.456 -33.433  38.603  1.00 33.44           N
ANISOU 1364  N   GLN A 198     4820   4147   3737  -2592    672   -105       N
ATOM   1365  CA  GLN A 198     -60.733 -33.597  37.908  1.00 33.90           C
ANISOU 1365  CA  GLN A 198     4808   4180   3894  -2598    660    -54       C
ATOM   1366  C   GLN A 198     -61.222 -35.044  37.947  1.00 33.94           C
ANISOU 1366  C   GLN A 198     4832   4198   3867  -2612    655    -54       C
ATOM   1367  O   GLN A 198     -62.415 -35.301  38.163  1.00 34.43           O
ANISOU 1367  O   GLN A 198     4849   4227   4007  -2619    676    -28       O
ATOM   1368  CB  GLN A 198     -60.622 -33.114  36.463  1.00 40.41           C
ANISOU 1368  CB  GLN A 198     5593   5018   4744  -2598    605    -15       C
ATOM   1369  CG  GLN A 198     -61.972 -32.975  35.772  1.00 35.88           C
ANISOU 1369  CG  GLN A 198     4932   4412   4288  -2607    594     46       C
ATOM   1370  CD  GLN A 198     -61.854 -32.507  34.338  1.00 44.87           C
ANISOU 1370  CD  GLN A 198     6034   5568   5446  -2612    537     84       C
ATOM   1371  OE1 GLN A 198     -61.029 -33.008  33.576  1.00 45.97           O
ANISOU 1371  OE1 GLN A 198     6222   5756   5491  -2619    492     69       O
ATOM   1372  NE2 GLN A 198     -62.683 -31.540  33.960  1.00 48.20           N
ANISOU 1372  NE2 GLN A 198     6370   5949   5995  -2610    541    137       N
ATOM   1373  N   THR A 199     -60.319 -36.006  37.735  1.00 33.47           N
ANISOU 1373  N   THR A 199     4838   4183   3697  -2615    628    -82       N
ATOM   1374  CA  THR A 199     -60.742 -37.405  37.731  1.00 33.53           C
ANISOU 1374  CA  THR A 199     4867   4201   3672  -2629    625    -84       C
ATOM   1375  C   THR A 199     -61.139 -37.877  39.128  1.00 33.68           C
ANISOU 1375  C   THR A 199     4908   4198   3693  -2630    680   -110       C
ATOM   1376  O   THR A 199     -62.075 -38.676  39.274  1.00 34.01           O
ANISOU 1376  O   THR A 199     4932   4223   3765  -2641    693    -97       O
ATOM   1377  CB  THR A 199     -59.647 -38.297  37.144  1.00 33.04           C
ANISOU 1377  CB  THR A 199     4868   4186   3500  -2633    589   -104       C
ATOM   1378  OG1 THR A 199     -58.514 -38.311  38.021  1.00 34.01           O
ANISOU 1378  OG1 THR A 199     5050   4326   3549  -2622    608   -145       O
ATOM   1379  CG2 THR A 199     -59.241 -37.809  35.760  1.00 32.91           C
ANISOU 1379  CG2 THR A 199     4836   4193   3477  -2635    537    -80       C
HETATM 1380  N   MSE A 200     -60.456 -37.397  40.166  1.00 33.50           N
ANISOU 1380  N   MSE A 200     4922   4173   3634  -2621    713   -145       N
HETATM 1381  CA  MSE A 200     -60.875 -37.724  41.527  1.00 33.73           C
ANISOU 1381  CA  MSE A 200     4971   4179   3665  -2625    768   -170       C
HETATM 1382  C   MSE A 200     -62.248 -37.135  41.822  1.00 34.84           C
ANISOU 1382  C   MSE A 200     5045   4268   3926  -2626    806   -141       C
HETATM 1383  O   MSE A 200     -63.063 -37.761  42.498  1.00 38.59           O
ANISOU 1383  O   MSE A 200     5516   4720   4426  -2633    841   -141       O
HETATM 1384  CB  MSE A 200     -59.859 -37.233  42.558  1.00 33.49           C
ANISOU 1384  CB  MSE A 200     4996   4160   3569  -2623    794   -213       C
HETATM 1385  CG  MSE A 200     -58.457 -37.785  42.359  1.00 32.93           C
ANISOU 1385  CG  MSE A 200     4985   4138   3388  -2622    758   -234       C
HETATM 1386 SE   MSE A 200     -58.193 -39.549  43.156  1.00 43.91          Se
ANISOU 1386 SE   MSE A 200     6438   5548   4699  -2632    770   -258      Se
HETATM 1387  CE  MSE A 200     -57.442 -40.461  41.603  1.00 35.37           C
ANISOU 1387  CE  MSE A 200     5369   4506   3566  -2628    705   -239       C
ATOM   1388  N   LYS A 201     -62.507 -35.933  41.297  1.00 34.56           N
ANISOU 1388  N   LYS A 201     4953   4209   3968  -2619    801   -112       N
ATOM   1389  CA  LYS A 201     -63.835 -35.343  41.439  1.00 35.22           C
ANISOU 1389  CA  LYS A 201     4960   4239   4182  -2619    835    -71       C
ATOM   1390  C   LYS A 201     -64.896 -36.210  40.770  1.00 35.53           C
ANISOU 1390  C   LYS A 201     4952   4273   4276  -2630    812    -26       C
ATOM   1391  O   LYS A 201     -65.980 -36.430  41.331  1.00 38.65           O
ANISOU 1391  O   LYS A 201     5311   4631   4742  -2634    850     -6       O
ATOM   1392  CB  LYS A 201     -63.846 -33.932  40.850  1.00 39.45           C
ANISOU 1392  CB  LYS A 201     5440   4753   4797  -2609    827    -39       C
ATOM   1393  CG  LYS A 201     -65.170 -33.205  40.998  1.00 48.01           C
ANISOU 1393  CG  LYS A 201     6437   5776   6029  -2607    866     13       C
ATOM   1394  CD  LYS A 201     -65.507 -32.972  42.461  1.00 53.86           C
ANISOU 1394  CD  LYS A 201     7201   6479   6783  -2608    944    -17       C
ATOM   1395  CE  LYS A 201     -64.604 -31.911  43.070  1.00 53.10           C
ANISOU 1395  CE  LYS A 201     7149   6380   6646  -2603    976    -62       C
ATOM   1396  NZ  LYS A 201     -64.902 -30.554  42.533  1.00 45.61           N
ANISOU 1396  NZ  LYS A 201     6130   5394   5805  -2594    982    -18       N
ATOM   1397  N   GLU A 202     -64.602 -36.700  39.562  1.00 35.29           N
ANISOU 1397  N   GLU A 202     4921   4279   4209  -2636    751    -10       N
ATOM   1398  CA  GLU A 202     -65.538 -37.581  38.864  1.00 35.93           C
ANISOU 1398  CA  GLU A 202     4965   4361   4324  -2654    725     27       C
ATOM   1399  C   GLU A 202     -65.823 -38.837  39.681  1.00 35.75           C
ANISOU 1399  C   GLU A 202     4986   4340   4256  -2663    753      0       C
ATOM   1400  O   GLU A 202     -66.985 -39.238  39.847  1.00 40.90           O
ANISOU 1400  O   GLU A 202     5595   4966   4980  -2674    772     30       O
ATOM   1401  CB  GLU A 202     -64.983 -37.955  37.488  1.00 38.91           C
ANISOU 1401  CB  GLU A 202     5358   4784   4642  -2666    658     36       C
ATOM   1402  CG  GLU A 202     -65.162 -36.890  36.420  1.00 40.18           C
ANISOU 1402  CG  GLU A 202     5453   4938   4874  -2666    622     83       C
ATOM   1403  CD  GLU A 202     -64.545 -37.290  35.093  1.00 36.35           C
ANISOU 1403  CD  GLU A 202     4995   4502   4314  -2681    558     86       C
ATOM   1404  OE1 GLU A 202     -63.680 -38.191  35.085  1.00 38.18           O
ANISOU 1404  OE1 GLU A 202     5304   4772   4432  -2684    547     45       O
ATOM   1405  OE2 GLU A 202     -64.927 -36.705  34.058  1.00 35.57           O
ANISOU 1405  OE2 GLU A 202     4839   4402   4272  -2691    522    132       O
ATOM   1406  N   GLU A 203     -64.766 -39.479  40.188  1.00 35.10           N
ANISOU 1406  N   GLU A 203     4988   4290   4059  -2660    757    -53       N
ATOM   1407  CA  GLU A 203     -64.947 -40.684  40.994  1.00 35.10           C
ANISOU 1407  CA  GLU A 203     5033   4292   4013  -2667    786    -79       C
ATOM   1408  C   GLU A 203     -65.765 -40.396  42.248  1.00 35.53           C
ANISOU 1408  C   GLU A 203     5067   4301   4131  -2664    849    -82       C
ATOM   1409  O   GLU A 203     -66.616 -41.203  42.642  1.00 42.34           O
ANISOU 1409  O   GLU A 203     5921   5147   5018  -2674    872    -75       O
ATOM   1410  CB  GLU A 203     -63.587 -41.279  41.363  1.00 34.51           C
ANISOU 1410  CB  GLU A 203     5043   4254   3814  -2662    781   -129       C
ATOM   1411  CG  GLU A 203     -62.791 -41.809  40.179  1.00 41.09           C
ANISOU 1411  CG  GLU A 203     5905   5130   4579  -2667    726   -128       C
ATOM   1412  CD  GLU A 203     -63.609 -42.728  39.289  1.00 34.43           C
ANISOU 1412  CD  GLU A 203     5040   4289   3753  -2689    701   -100       C
ATOM   1413  OE1 GLU A 203     -63.888 -43.872  39.707  1.00 34.51           O
ANISOU 1413  OE1 GLU A 203     5080   4298   3736  -2699    720   -114       O
ATOM   1414  OE2 GLU A 203     -63.969 -42.306  38.170  1.00 34.62           O
ANISOU 1414  OE2 GLU A 203     5019   4317   3816  -2698    663    -65       O
ATOM   1415  N   LEU A 204     -65.528 -39.245  42.882  1.00 35.57           N
ANISOU 1415  N   LEU A 204     5067   4286   4162  -2652    882    -94       N
ATOM   1416  CA  LEU A 204     -66.267 -38.894  44.092  1.00 36.03           C
ANISOU 1416  CA  LEU A 204     5112   4299   4276  -2651    949   -100       C
ATOM   1417  C   LEU A 204     -67.751 -38.714  43.796  1.00 38.35           C
ANISOU 1417  C   LEU A 204     5317   4550   4704  -2655    962    -39       C
ATOM   1418  O   LEU A 204     -68.611 -39.206  44.539  1.00 40.57           O
ANISOU 1418  O   LEU A 204     5590   4805   5021  -2661   1004    -35       O
ATOM   1419  CB  LEU A 204     -65.678 -37.622  44.704  1.00 35.99           C
ANISOU 1419  CB  LEU A 204     5124   4282   4271  -2642    981   -125       C
ATOM   1420  CG  LEU A 204     -66.261 -37.137  46.033  1.00 40.51           C
ANISOU 1420  CG  LEU A 204     5700   4809   4884  -2645   1059   -143       C
ATOM   1421  CD1 LEU A 204     -66.388 -38.286  47.022  1.00 36.49           C
ANISOU 1421  CD1 LEU A 204     5245   4305   4314  -2655   1090   -176       C
ATOM   1422  CD2 LEU A 204     -65.408 -36.015  46.611  1.00 44.76           C
ANISOU 1422  CD2 LEU A 204     6276   5345   5385  -2643   1086   -182       C
ATOM   1423  N   ASP A 205     -68.071 -38.008  42.708  1.00 40.86           N
ANISOU 1423  N   ASP A 205     5564   4860   5099  -2653    925     12       N
ATOM   1424  CA  ASP A 205     -69.474 -37.802  42.357  1.00 43.35           C
ANISOU 1424  CA  ASP A 205     5783   5135   5552  -2659    932     83       C
ATOM   1425  C   ASP A 205     -70.157 -39.122  42.014  1.00 43.65           C
ANISOU 1425  C   ASP A 205     5815   5187   5583  -2678    910     99       C
ATOM   1426  O   ASP A 205     -71.315 -39.352  42.395  1.00 46.47           O
ANISOU 1426  O   ASP A 205     6122   5508   6025  -2685    941    136       O
ATOM   1427  CB  ASP A 205     -69.586 -36.815  41.196  1.00 44.44           C
ANISOU 1427  CB  ASP A 205     5848   5267   5771  -2655    891    138       C
ATOM   1428  CG  ASP A 205     -69.182 -35.406  41.589  1.00 45.39           C
ANISOU 1428  CG  ASP A 205     5958   5360   5927  -2638    923    133       C
ATOM   1429  OD1 ASP A 205     -69.357 -35.044  42.772  1.00 42.89           O
ANISOU 1429  OD1 ASP A 205     5660   5012   5625  -2632    989    110       O
ATOM   1430  OD2 ASP A 205     -68.691 -34.660  40.717  1.00 43.90           O
ANISOU 1430  OD2 ASP A 205     5747   5182   5750  -2632    885    150       O
ATOM   1431  N   PHE A 206     -69.454 -40.006  41.298  1.00 50.40           N
ANISOU 1431  N   PHE A 206     6722   6091   6338  -2688    860     75       N
ATOM   1432  CA  PHE A 206     -70.028 -41.311  40.982  1.00 52.90           C
ANISOU 1432  CA  PHE A 206     7044   6421   6634  -2710    842     83       C
ATOM   1433  C   PHE A 206     -70.283 -42.122  42.248  1.00 49.91           C
ANISOU 1433  C   PHE A 206     6709   6029   6226  -2709    896     49       C
ATOM   1434  O   PHE A 206     -71.331 -42.770  42.380  1.00 51.49           O
ANISOU 1434  O   PHE A 206     6875   6210   6477  -2724    910     76       O
ATOM   1435  CB  PHE A 206     -69.111 -42.072  40.024  1.00 51.81           C
ANISOU 1435  CB  PHE A 206     6964   6338   6384  -2722    786     58       C
ATOM   1436  CG  PHE A 206     -69.155 -41.562  38.609  1.00 67.74           C
ANISOU 1436  CG  PHE A 206     8934   8371   8431  -2733    728    100       C
ATOM   1437  CD1 PHE A 206     -70.331 -41.055  38.079  1.00 66.90           C
ANISOU 1437  CD1 PHE A 206     8733   8237   8451  -2745    719    167       C
ATOM   1438  CD2 PHE A 206     -68.024 -41.594  37.808  1.00 66.20           C
ANISOU 1438  CD2 PHE A 206     8790   8221   8143  -2734    683     76       C
ATOM   1439  CE1 PHE A 206     -70.377 -40.586  36.778  1.00 66.75           C
ANISOU 1439  CE1 PHE A 206     8670   8233   8457  -2759    665    206       C
ATOM   1440  CE2 PHE A 206     -68.065 -41.126  36.506  1.00 61.45           C
ANISOU 1440  CE2 PHE A 206     8150   7636   7563  -2747    630    113       C
ATOM   1441  CZ  PHE A 206     -69.243 -40.621  35.991  1.00 64.09           C
ANISOU 1441  CZ  PHE A 206     8391   7943   8017  -2761    620    177       C
ATOM   1442  N   GLN A 207     -69.340 -42.092  43.196  1.00 40.83           N
ANISOU 1442  N   GLN A 207     5632   4889   4993  -2695    926     -9       N
ATOM   1443  CA  GLN A 207     -69.538 -42.794  44.460  1.00 39.23           C
ANISOU 1443  CA  GLN A 207     5474   4672   4760  -2696    980    -44       C
ATOM   1444  C   GLN A 207     -70.736 -42.236  45.220  1.00 42.44           C
ANISOU 1444  C   GLN A 207     5821   5025   5278  -2694   1036    -13       C
ATOM   1445  O   GLN A 207     -71.505 -42.993  45.825  1.00 46.23           O
ANISOU 1445  O   GLN A 207     6300   5487   5777  -2703   1069    -11       O
ATOM   1446  CB  GLN A 207     -68.273 -42.705  45.314  1.00 36.59           C
ANISOU 1446  CB  GLN A 207     5224   4359   4322  -2685    999   -106       C
ATOM   1447  CG  GLN A 207     -67.935 -43.984  46.068  1.00 36.39           C
ANISOU 1447  CG  GLN A 207     5269   4349   4208  -2692   1017   -146       C
ATOM   1448  CD  GLN A 207     -67.287 -45.030  45.183  1.00 35.99           C
ANISOU 1448  CD  GLN A 207     5253   4340   4081  -2699    966   -152       C
ATOM   1449  OE1 GLN A 207     -66.513 -44.704  44.283  1.00 35.64           O
ANISOU 1449  OE1 GLN A 207     5214   4323   4003  -2695    921   -149       O
ATOM   1450  NE2 GLN A 207     -67.600 -46.295  45.434  1.00 36.07           N
ANISOU 1450  NE2 GLN A 207     5290   4352   4063  -2710    977   -160       N
ATOM   1451  N   LYS A 208     -70.910 -40.912  45.199  1.00 39.86           N
ANISOU 1451  N   LYS A 208     5445   4670   5031  -2684   1051     12       N
ATOM   1452  CA  LYS A 208     -72.045 -40.308  45.891  1.00 44.44           C
ANISOU 1452  CA  LYS A 208     5965   5195   5725  -2682   1109     48       C
ATOM   1453  C   LYS A 208     -73.367 -40.752  45.272  1.00 46.97           C
ANISOU 1453  C   LYS A 208     6199   5496   6150  -2695   1092    120       C
ATOM   1454  O   LYS A 208     -74.320 -41.089  45.991  1.00 47.51           O
ANISOU 1454  O   LYS A 208     6246   5534   6272  -2700   1138    137       O
ATOM   1455  CB  LYS A 208     -71.920 -38.784  45.867  1.00 48.35           C
ANISOU 1455  CB  LYS A 208     6422   5663   6285  -2668   1126     66       C
ATOM   1456  CG  LYS A 208     -73.250 -38.043  45.833  1.00 46.12           C
ANISOU 1456  CG  LYS A 208     6036   5327   6161  -2668   1157    143       C
ATOM   1457  CD  LYS A 208     -73.054 -36.533  45.891  1.00 56.07           C
ANISOU 1457  CD  LYS A 208     7266   6557   7479  -2655   1181    157       C
ATOM   1458  CE  LYS A 208     -71.937 -36.146  46.849  1.00 54.49           C
ANISOU 1458  CE  LYS A 208     7166   6368   7171  -2650   1222     69       C
ATOM   1459  NZ  LYS A 208     -71.756 -34.669  46.918  1.00 45.67           N
ANISOU 1459  NZ  LYS A 208     6025   5220   6107  -2640   1252     78       N
ATOM   1460  N   ASN A 209     -73.442 -40.759  43.938  1.00 46.48           N
ANISOU 1460  N   ASN A 209     6089   5454   6118  -2703   1028    164       N
ATOM   1461  CA  ASN A 209     -74.667 -41.201  43.277  1.00 43.43           C
ANISOU 1461  CA  ASN A 209     5620   5054   5828  -2722   1007    234       C
ATOM   1462  C   ASN A 209     -74.962 -42.667  43.580  1.00 42.42           C
ANISOU 1462  C   ASN A 209     5536   4941   5638  -2739   1011    208       C
ATOM   1463  O   ASN A 209     -76.119 -43.042  43.829  1.00 44.57           O
ANISOU 1463  O   ASN A 209     5756   5186   5992  -2751   1034    251       O
ATOM   1464  CB  ASN A 209     -74.563 -40.973  41.769  1.00 43.19           C
ANISOU 1464  CB  ASN A 209     5544   5047   5819  -2733    937    275       C
ATOM   1465  CG  ASN A 209     -74.263 -39.530  41.417  1.00 49.55           C
ANISOU 1465  CG  ASN A 209     6303   5835   6689  -2715    932    303       C
ATOM   1466  OD1 ASN A 209     -74.727 -38.606  42.086  1.00 46.61           O
ANISOU 1466  OD1 ASN A 209     5884   5417   6408  -2700    981    333       O
ATOM   1467  ND2 ASN A 209     -73.483 -39.328  40.361  1.00 55.64           N
ANISOU 1467  ND2 ASN A 209     7089   6642   7408  -2717    875    294       N
ATOM   1468  N   ILE A 210     -73.926 -43.511  43.563  1.00 41.20           N
ANISOU 1468  N   ILE A 210     5477   4832   5346  -2742    991    142       N
ATOM   1469  CA  ILE A 210     -74.115 -44.926  43.872  1.00 41.82           C
ANISOU 1469  CA  ILE A 210     5604   4925   5362  -2758    998    115       C
ATOM   1470  C   ILE A 210     -74.624 -45.098  45.298  1.00 47.80           C
ANISOU 1470  C   ILE A 210     6375   5647   6139  -2750   1069     97       C
ATOM   1471  O   ILE A 210     -75.529 -45.901  45.555  1.00 52.33           O
ANISOU 1471  O   ILE A 210     6931   6207   6745  -2764   1087    116       O
ATOM   1472  CB  ILE A 210     -72.807 -45.706  43.635  1.00 38.48           C
ANISOU 1472  CB  ILE A 210     5278   4550   4792  -2758    968     53       C
ATOM   1473  CG1 ILE A 210     -72.462 -45.737  42.143  1.00 38.33           C
ANISOU 1473  CG1 ILE A 210     5247   4567   4749  -2774    898     73       C
ATOM   1474  CG2 ILE A 210     -72.915 -47.120  44.183  1.00 38.44           C
ANISOU 1474  CG2 ILE A 210     5329   4554   4723  -2770    989     20       C
ATOM   1475  CD1 ILE A 210     -73.634 -46.085  41.249  1.00 38.97           C
ANISOU 1475  CD1 ILE A 210     5257   4642   4907  -2804    869    132       C
ATOM   1476  N   TYR A 211     -74.054 -44.346  46.244  1.00 44.24           N
ANISOU 1476  N   TYR A 211     5961   5183   5666  -2730   1113     60       N
ATOM   1477  CA  TYR A 211     -74.509 -44.414  47.631  1.00 44.62           C
ANISOU 1477  CA  TYR A 211     6029   5197   5726  -2725   1186     38       C
ATOM   1478  C   TYR A 211     -75.973 -44.004  47.758  1.00 48.87           C
ANISOU 1478  C   TYR A 211     6473   5688   6407  -2730   1217    107       C
ATOM   1479  O   TYR A 211     -76.749 -44.647  48.482  1.00 51.90           O
ANISOU 1479  O   TYR A 211     6858   6051   6812  -2738   1259    109       O
ATOM   1480  CB  TYR A 211     -73.615 -43.531  48.503  1.00 46.84           C
ANISOU 1480  CB  TYR A 211     6366   5474   5957  -2710   1224    -14       C
ATOM   1481  CG  TYR A 211     -74.214 -43.119  49.828  1.00 47.88           C
ANISOU 1481  CG  TYR A 211     6503   5562   6128  -2707   1307    -27       C
ATOM   1482  CD1 TYR A 211     -74.184 -43.970  50.925  1.00 47.71           C
ANISOU 1482  CD1 TYR A 211     6548   5539   6041  -2713   1351    -75       C
ATOM   1483  CD2 TYR A 211     -74.791 -41.865  49.988  1.00 45.80           C
ANISOU 1483  CD2 TYR A 211     6180   5256   5966  -2700   1343      7       C
ATOM   1484  CE1 TYR A 211     -74.726 -43.588  52.140  1.00 45.68           C
ANISOU 1484  CE1 TYR A 211     6302   5241   5814  -2713   1430    -92       C
ATOM   1485  CE2 TYR A 211     -75.334 -41.475  51.196  1.00 45.94           C
ANISOU 1485  CE2 TYR A 211     6209   5231   6015  -2700   1425    -10       C
ATOM   1486  CZ  TYR A 211     -75.298 -42.339  52.268  1.00 46.10           C
ANISOU 1486  CZ  TYR A 211     6300   5251   5963  -2707   1469    -62       C
ATOM   1487  OH  TYR A 211     -75.838 -41.951  53.472  1.00 46.47           O
ANISOU 1487  OH  TYR A 211     6366   5255   6037  -2710   1555    -84       O
ATOM   1488  N   SER A 212     -76.366 -42.931  47.066  1.00 48.73           N
ANISOU 1488  N   SER A 212     6372   5652   6492  -2726   1199    168       N
ATOM   1489  CA  SER A 212     -77.757 -42.487  47.112  1.00 56.99           C
ANISOU 1489  CA  SER A 212     7316   6652   7685  -2731   1225    250       C
ATOM   1490  C   SER A 212     -78.697 -43.573  46.601  1.00 55.64           C
ANISOU 1490  C   SER A 212     7100   6486   7554  -2754   1197    295       C
ATOM   1491  O   SER A 212     -79.712 -43.888  47.239  1.00 53.40           O
ANISOU 1491  O   SER A 212     6785   6174   7333  -2761   1239    324       O
ATOM   1492  CB  SER A 212     -77.925 -41.201  46.302  1.00 48.36           C
ANISOU 1492  CB  SER A 212     6136   5542   6696  -2724   1200    317       C
ATOM   1493  OG  SER A 212     -77.174 -40.139  46.864  1.00 41.91           O
ANISOU 1493  OG  SER A 212     5358   4715   5852  -2706   1235    277       O
ATOM   1494  N   GLU A 213     -78.369 -44.163  45.447  1.00 48.95           N
ANISOU 1494  N   GLU A 213     6256   5678   6666  -2769   1129    298       N
ATOM   1495  CA  GLU A 213     -79.237 -45.195  44.884  1.00 50.83           C
ANISOU 1495  CA  GLU A 213     6457   5922   6933  -2797   1102    336       C
ATOM   1496  C   GLU A 213     -79.283 -46.428  45.782  1.00 50.36           C
ANISOU 1496  C   GLU A 213     6471   5868   6795  -2803   1137    282       C
ATOM   1497  O   GLU A 213     -80.335 -47.069  45.921  1.00 50.51           O
ANISOU 1497  O   GLU A 213     6450   5871   6872  -2821   1151    320       O
ATOM   1498  CB  GLU A 213     -78.770 -45.567  43.477  1.00 51.52           C
ANISOU 1498  CB  GLU A 213     6551   6053   6972  -2816   1026    337       C
ATOM   1499  CG  GLU A 213     -79.642 -46.608  42.793  1.00 53.70           C
ANISOU 1499  CG  GLU A 213     6794   6340   7270  -2853    996    371       C
ATOM   1500  CD  GLU A 213     -80.212 -46.118  41.476  1.00 53.12           C
ANISOU 1500  CD  GLU A 213     6628   6269   7287  -2875    945    444       C
ATOM   1501  OE1 GLU A 213     -79.793 -45.037  41.010  1.00 47.55           O
ANISOU 1501  OE1 GLU A 213     5892   5560   6615  -2859    927    462       O
ATOM   1502  OE2 GLU A 213     -81.082 -46.811  40.909  1.00 50.87           O
ANISOU 1502  OE2 GLU A 213     6301   5987   7038  -2910    924    481       O
ATOM   1503  N   GLU A 214     -78.152 -46.770  46.407  1.00 51.14           N
ANISOU 1503  N   GLU A 214     6676   5990   6765  -2790   1153    198       N
ATOM   1504  CA  GLU A 214     -78.113 -47.909  47.318  1.00 50.57           C
ANISOU 1504  CA  GLU A 214     6676   5921   6617  -2794   1190    147       C
ATOM   1505  C   GLU A 214     -79.048 -47.696  48.500  1.00 49.20           C
ANISOU 1505  C   GLU A 214     6476   5702   6517  -2788   1262    162       C
ATOM   1506  O   GLU A 214     -79.833 -48.585  48.855  1.00 49.96           O
ANISOU 1506  O   GLU A 214     6566   5787   6630  -2802   1283    172       O
ATOM   1507  CB  GLU A 214     -76.682 -48.141  47.805  1.00 53.66           C
ANISOU 1507  CB  GLU A 214     7175   6343   6871  -2779   1195     65       C
ATOM   1508  CG  GLU A 214     -75.762 -48.800  46.792  1.00 55.27           C
ANISOU 1508  CG  GLU A 214     7426   6596   6980  -2788   1133     41       C
ATOM   1509  CD  GLU A 214     -74.317 -48.817  47.254  1.00 58.93           C
ANISOU 1509  CD  GLU A 214     7981   7086   7325  -2771   1137    -26       C
ATOM   1510  OE1 GLU A 214     -73.762 -47.727  47.510  1.00 51.78           O
ANISOU 1510  OE1 GLU A 214     7077   6176   6422  -2753   1146    -37       O
ATOM   1511  OE2 GLU A 214     -73.736 -49.918  47.364  1.00 63.68           O
ANISOU 1511  OE2 GLU A 214     8650   7711   7834  -2777   1132    -65       O
ATOM   1512  N   LEU A 215     -78.966 -46.522  49.135  1.00 50.83           N
ANISOU 1512  N   LEU A 215     6670   5881   6763  -2769   1304    162       N
ATOM   1513  CA  LEU A 215     -79.855 -46.237  50.258  1.00 50.40           C
ANISOU 1513  CA  LEU A 215     6594   5780   6775  -2766   1379    174       C
ATOM   1514  C   LEU A 215     -81.316 -46.248  49.824  1.00 52.67           C
ANISOU 1514  C   LEU A 215     6770   6042   7202  -2782   1373    269       C
ATOM   1515  O   LEU A 215     -82.182 -46.761  50.546  1.00 56.11           O
ANISOU 1515  O   LEU A 215     7196   6454   7670  -2790   1418    280       O
ATOM   1516  CB  LEU A 215     -79.495 -44.896  50.896  1.00 50.99           C
ANISOU 1516  CB  LEU A 215     6678   5830   6867  -2747   1425    156       C
ATOM   1517  CG  LEU A 215     -78.784 -44.979  52.248  1.00 47.39           C
ANISOU 1517  CG  LEU A 215     6328   5370   6310  -2739   1490     66       C
ATOM   1518  CD1 LEU A 215     -78.553 -43.592  52.817  1.00 51.01           C
ANISOU 1518  CD1 LEU A 215     6790   5798   6793  -2726   1541     50       C
ATOM   1519  CD2 LEU A 215     -79.595 -45.826  53.218  1.00 43.73           C
ANISOU 1519  CD2 LEU A 215     5881   4883   5851  -2747   1546     55       C
ATOM   1520  N   ARG A 216     -81.607 -45.687  48.646  1.00 50.35           N
ANISOU 1520  N   ARG A 216     6388   5751   6990  -2788   1317    342       N
ATOM   1521  CA  ARG A 216     -82.973 -45.705  48.129  1.00 53.68           C
ANISOU 1521  CA  ARG A 216     6694   6152   7550  -2807   1302    445       C
ATOM   1522  C   ARG A 216     -83.502 -47.132  48.017  1.00 57.27           C
ANISOU 1522  C   ARG A 216     7161   6621   7979  -2832   1288    443       C
ATOM   1523  O   ARG A 216     -84.577 -47.455  48.545  1.00 56.58           O
ANISOU 1523  O   ARG A 216     7030   6508   7961  -2843   1323    484       O
ATOM   1524  CB  ARG A 216     -83.015 -44.997  46.774  1.00 51.96           C
ANISOU 1524  CB  ARG A 216     6391   5942   7410  -2812   1237    517       C
ATOM   1525  CG  ARG A 216     -84.361 -45.032  46.068  1.00 57.65           C
ANISOU 1525  CG  ARG A 216     6983   6645   8278  -2836   1211    631       C
ATOM   1526  CD  ARG A 216     -84.173 -44.821  44.573  1.00 55.17           C
ANISOU 1526  CD  ARG A 216     6616   6350   7996  -2847   1140    669       C
ATOM   1527  NE  ARG A 216     -85.070 -45.641  43.768  1.00 65.34           N
ANISOU 1527  NE  ARG A 216     7843   7642   9342  -2881   1107    719       N
ATOM   1528  CZ  ARG A 216     -84.855 -45.950  42.496  1.00 63.31           C
ANISOU 1528  CZ  ARG A 216     7581   7414   9060  -2904   1049    715       C
ATOM   1529  NH1 ARG A 216     -83.781 -45.521  41.853  1.00 61.39           N
ANISOU 1529  NH1 ARG A 216     7385   7200   8739  -2895   1012    671       N
ATOM   1530  NH2 ARG A 216     -85.740 -46.707  41.853  1.00 56.36           N
ANISOU 1530  NH2 ARG A 216     6652   6537   8225  -2941   1029    752       N
ATOM   1531  N   GLU A 217     -82.748 -48.005  47.340  1.00 55.11           N
ANISOU 1531  N   GLU A 217     6950   6389   7601  -2842   1240    393       N
ATOM   1532  CA  GLU A 217     -83.199 -49.382  47.151  1.00 47.09           C
ANISOU 1532  CA  GLU A 217     5952   5389   6552  -2870   1226    386       C
ATOM   1533  C   GLU A 217     -83.333 -50.114  48.483  1.00 45.30           C
ANISOU 1533  C   GLU A 217     5791   5148   6275  -2864   1291    335       C
ATOM   1534  O   GLU A 217     -84.281 -50.886  48.684  1.00 49.15           O
ANISOU 1534  O   GLU A 217     6250   5622   6802  -2883   1306    363       O
ATOM   1535  CB  GLU A 217     -82.236 -50.125  46.225  1.00 49.87           C
ANISOU 1535  CB  GLU A 217     6373   5790   6784  -2884   1168    335       C
ATOM   1536  CG  GLU A 217     -82.488 -49.893  44.743  1.00 45.07           C
ANISOU 1536  CG  GLU A 217     5698   5200   6226  -2909   1099    390       C
ATOM   1537  CD  GLU A 217     -81.721 -50.864  43.866  1.00 43.22           C
ANISOU 1537  CD  GLU A 217     5540   5017   5864  -2933   1048    339       C
ATOM   1538  OE1 GLU A 217     -80.944 -51.675  44.413  1.00 42.66           O
ANISOU 1538  OE1 GLU A 217     5569   4964   5675  -2926   1066    266       O
ATOM   1539  OE2 GLU A 217     -81.894 -50.816  42.630  1.00 43.46           O
ANISOU 1539  OE2 GLU A 217     5531   5068   5912  -2961    992    374       O
ATOM   1540  N   THR A 218     -82.400 -49.879  49.409  1.00 48.57           N
ANISOU 1540  N   THR A 218     6291   5562   6602  -2838   1332    260       N
ATOM   1541  CA  THR A 218     -82.428 -50.589  50.684  1.00 50.93           C
ANISOU 1541  CA  THR A 218     6660   5848   6844  -2833   1395    205       C
ATOM   1542  C   THR A 218     -83.651 -50.194  51.507  1.00 54.14           C
ANISOU 1542  C   THR A 218     7005   6208   7357  -2833   1457    252       C
ATOM   1543  O   THR A 218     -84.340 -51.057  52.073  1.00 55.02           O
ANISOU 1543  O   THR A 218     7124   6307   7474  -2845   1489    250       O
ATOM   1544  CB  THR A 218     -81.136 -50.314  51.456  1.00 50.87           C
ANISOU 1544  CB  THR A 218     6752   5852   6724  -2810   1423    121       C
ATOM   1545  OG1 THR A 218     -80.064 -51.075  50.885  1.00 49.94           O
ANISOU 1545  OG1 THR A 218     6704   5779   6493  -2813   1374     75       O
ATOM   1546  CG2 THR A 218     -81.290 -50.704  52.911  1.00 47.18           C
ANISOU 1546  CG2 THR A 218     6344   5361   6222  -2804   1499     73       C
ATOM   1547  N   LYS A 219     -83.941 -48.892  51.583  1.00 57.73           N
ANISOU 1547  N   LYS A 219     7400   6636   7899  -2821   1476    294       N
ATOM   1548  CA  LYS A 219     -85.120 -48.456  52.325  1.00 59.20           C
ANISOU 1548  CA  LYS A 219     7525   6777   8189  -2823   1536    344       C
ATOM   1549  C   LYS A 219     -86.403 -48.933  51.656  1.00 58.12           C
ANISOU 1549  C   LYS A 219     7285   6636   8161  -2851   1504    441       C
ATOM   1550  O   LYS A 219     -87.373 -49.283  52.343  1.00 64.35           O
ANISOU 1550  O   LYS A 219     8050   7400   8998  -2860   1550    465       O
ATOM   1551  CB  LYS A 219     -85.119 -46.936  52.481  1.00 72.59           C
ANISOU 1551  CB  LYS A 219     9182   8447   9952  -2807   1564    371       C
ATOM   1552  CG  LYS A 219     -83.910 -46.399  53.227  1.00 80.11           C
ANISOU 1552  CG  LYS A 219    10236   9400  10803  -2784   1604    275       C
ATOM   1553  CD  LYS A 219     -83.713 -44.913  52.975  1.00 83.29           C
ANISOU 1553  CD  LYS A 219    10597   9786  11263  -2772   1609    302       C
ATOM   1554  CE  LYS A 219     -84.184 -44.091  54.164  1.00 89.47           C
ANISOU 1554  CE  LYS A 219    11391  10519  12085  -2763   1709    285       C
ATOM   1555  NZ  LYS A 219     -83.798 -44.720  55.458  1.00 82.41           N
ANISOU 1555  NZ  LYS A 219    10607   9615  11088  -2759   1778    186       N
ATOM   1556  N   ARG A 220     -86.430 -48.972  50.318  1.00 52.29           N
ANISOU 1556  N   ARG A 220     6485   5922   7460  -2866   1425    496       N
ATOM   1557  CA  ARG A 220     -87.601 -49.515  49.636  1.00 54.06           C
ANISOU 1557  CA  ARG A 220     6614   6145   7782  -2897   1390    586       C
ATOM   1558  C   ARG A 220     -87.817 -50.980  50.000  1.00 57.17           C
ANISOU 1558  C   ARG A 220     7066   6548   8108  -2914   1403    541       C
ATOM   1559  O   ARG A 220     -88.952 -51.406  50.256  1.00 60.50           O
ANISOU 1559  O   ARG A 220     7431   6952   8604  -2934   1422    596       O
ATOM   1560  CB  ARG A 220     -87.456 -49.360  48.122  1.00 52.02           C
ANISOU 1560  CB  ARG A 220     6297   5910   7560  -2912   1309    634       C
ATOM   1561  CG  ARG A 220     -88.538 -50.077  47.328  1.00 47.59           C
ANISOU 1561  CG  ARG A 220     5651   5349   7083  -2949   1272    710       C
ATOM   1562  CD  ARG A 220     -88.120 -50.306  45.885  1.00 48.10           C
ANISOU 1562  CD  ARG A 220     5708   5444   7123  -2969   1201    707       C
ATOM   1563  NE  ARG A 220     -86.759 -50.819  45.788  1.00 49.81           N
ANISOU 1563  NE  ARG A 220     6054   5701   7170  -2962   1183    597       N
ATOM   1564  CZ  ARG A 220     -86.444 -52.107  45.812  1.00 49.86           C
ANISOU 1564  CZ  ARG A 220     6147   5734   7062  -2981   1177    531       C
ATOM   1565  NH1 ARG A 220     -87.371 -53.044  45.935  1.00 46.59           N
ANISOU 1565  NH1 ARG A 220     5712   5314   6677  -3009   1187    555       N
ATOM   1566  NH2 ARG A 220     -85.168 -52.465  45.709  1.00 50.73           N
ANISOU 1566  NH2 ARG A 220     6367   5881   7029  -2972   1160    444       N
ATOM   1567  N   ARG A 221     -86.737 -51.764  50.032  1.00 57.31           N
ANISOU 1567  N   ARG A 221     7196   6596   7985  -2909   1394    445       N
ATOM   1568  CA  ARG A 221     -86.854 -53.175  50.391  1.00 59.12           C
ANISOU 1568  CA  ARG A 221     7487   6835   8142  -2925   1408    400       C
ATOM   1569  C   ARG A 221     -87.351 -53.346  51.823  1.00 58.94           C
ANISOU 1569  C   ARG A 221     7491   6779   8125  -2914   1490    377       C
ATOM   1570  O   ARG A 221     -88.214 -54.195  52.096  1.00 62.24           O
ANISOU 1570  O   ARG A 221     7892   7187   8569  -2933   1508    397       O
ATOM   1571  CB  ARG A 221     -85.506 -53.871  50.203  1.00 55.10           C
ANISOU 1571  CB  ARG A 221     7092   6364   7479  -2919   1385    308       C
ATOM   1572  CG  ARG A 221     -85.267 -54.410  48.803  1.00 50.24           C
ANISOU 1572  CG  ARG A 221     6470   5785   6832  -2948   1310    318       C
ATOM   1573  CD  ARG A 221     -83.787 -54.381  48.440  1.00 44.00           C
ANISOU 1573  CD  ARG A 221     5767   5032   5919  -2933   1280    249       C
ATOM   1574  NE  ARG A 221     -82.918 -54.402  49.611  1.00 48.79           N
ANISOU 1574  NE  ARG A 221     6464   5635   6440  -2903   1330    175       N
ATOM   1575  CZ  ARG A 221     -81.679 -53.930  49.630  1.00 46.19           C
ANISOU 1575  CZ  ARG A 221     6193   5325   6031  -2880   1320    127       C
ATOM   1576  NH1 ARG A 221     -81.128 -53.392  48.554  1.00 42.47           N
ANISOU 1576  NH1 ARG A 221     5705   4880   5553  -2882   1263    140       N
ATOM   1577  NH2 ARG A 221     -80.974 -54.000  50.756  1.00 47.33           N
ANISOU 1577  NH2 ARG A 221     6415   5465   6103  -2858   1368     65       N
ATOM   1578  N   HIS A 222     -86.816 -52.551  52.754  1.00 59.01           N
ANISOU 1578  N   HIS A 222     7545   6771   8106  -2884   1543    332       N
ATOM   1579  CA  HIS A 222     -87.273 -52.643  54.138  1.00 59.91           C
ANISOU 1579  CA  HIS A 222     7691   6850   8220  -2875   1628    303       C
ATOM   1580  C   HIS A 222     -88.756 -52.297  54.252  1.00 68.19           C
ANISOU 1580  C   HIS A 222     8634   7867   9409  -2890   1653    395       C
ATOM   1581  O   HIS A 222     -89.510 -52.978  54.962  1.00 73.15           O
ANISOU 1581  O   HIS A 222     9267   8475  10050  -2899   1698    394       O
ATOM   1582  CB  HIS A 222     -86.426 -51.738  55.033  1.00 59.74           C
ANISOU 1582  CB  HIS A 222     7738   6815   8146  -2846   1681    237       C
ATOM   1583  CG  HIS A 222     -87.032 -51.468  56.375  1.00 67.09           C
ANISOU 1583  CG  HIS A 222     8685   7701   9103  -2838   1776    217       C
ATOM   1584  ND1 HIS A 222     -87.637 -50.271  56.692  1.00 73.78           N
ANISOU 1584  ND1 HIS A 222     9477   8513  10045  -2831   1822    257       N
ATOM   1585  CD2 HIS A 222     -87.124 -52.241  57.483  1.00 70.68           C
ANISOU 1585  CD2 HIS A 222     9212   8142   9503  -2837   1838    160       C
ATOM   1586  CE1 HIS A 222     -88.075 -50.317  57.937  1.00 76.57           C
ANISOU 1586  CE1 HIS A 222     9869   8827  10395  -2825   1912    219       C
ATOM   1587  NE2 HIS A 222     -87.776 -51.501  58.440  1.00 77.06           N
ANISOU 1587  NE2 HIS A 222    10008   8903  10369  -2829   1921    161       N
ATOM   1588  N   GLU A 223     -89.196 -51.251  53.544  1.00 66.31           N
ANISOU 1588  N   GLU A 223     8296   7623   9277  -2894   1621    480       N
ATOM   1589  CA  GLU A 223     -90.617 -50.912  53.528  1.00 72.57           C
ANISOU 1589  CA  GLU A 223     8976   8392  10207  -2914   1633    586       C
ATOM   1590  C   GLU A 223     -91.456 -52.075  53.010  1.00 74.40           C
ANISOU 1590  C   GLU A 223     9160   8636  10472  -2948   1595    637       C
ATOM   1591  O   GLU A 223     -92.465 -52.448  53.619  1.00 74.82           O
ANISOU 1591  O   GLU A 223     9183   8670  10574  -2962   1636    669       O
ATOM   1592  CB  GLU A 223     -90.857 -49.669  52.674  1.00 69.57           C
ANISOU 1592  CB  GLU A 223     8491   8012   9928  -2918   1590    680       C
ATOM   1593  CG  GLU A 223     -92.331 -49.380  52.441  1.00 72.73           C
ANISOU 1593  CG  GLU A 223     8762   8404  10469  -2950   1581    811       C
ATOM   1594  CD  GLU A 223     -92.588 -48.656  51.136  1.00 79.30           C
ANISOU 1594  CD  GLU A 223     9477   9254  11399  -2969   1497    926       C
ATOM   1595  OE1 GLU A 223     -92.776 -49.338  50.107  1.00 77.49           O
ANISOU 1595  OE1 GLU A 223     9198   9044  11202  -2989   1429    971       O
ATOM   1596  OE2 GLU A 223     -92.604 -47.407  51.137  1.00 85.43           O
ANISOU 1596  OE2 GLU A 223    10214  10025  12222  -2964   1506    967       O
ATOM   1597  N   THR A 224     -91.052 -52.659  51.876  1.00 69.29           N
ANISOU 1597  N   THR A 224     8510   8022   9797  -2962   1520    640       N
ATOM   1598  CA  THR A 224     -91.808 -53.774  51.309  1.00 66.99           C
ANISOU 1598  CA  THR A 224     8179   7740   9533  -2999   1485    680       C
ATOM   1599  C   THR A 224     -91.859 -54.968  52.250  1.00 68.95           C
ANISOU 1599  C   THR A 224     8515   7985   9699  -3001   1536    607       C
ATOM   1600  O   THR A 224     -92.815 -55.750  52.203  1.00 71.63           O
ANISOU 1600  O   THR A 224     8812   8320  10085  -3030   1535    651       O
ATOM   1601  CB  THR A 224     -91.219 -54.198  49.962  1.00 63.01           C
ANISOU 1601  CB  THR A 224     7682   7271   8988  -3015   1408    670       C
ATOM   1602  OG1 THR A 224     -89.861 -54.625  50.136  1.00 68.23           O
ANISOU 1602  OG1 THR A 224     8473   7956   9495  -2996   1410    555       O
ATOM   1603  CG2 THR A 224     -91.291 -53.060  48.953  1.00 58.54           C
ANISOU 1603  CG2 THR A 224     7017   6704   8520  -3015   1358    750       C
ATOM   1604  N   ARG A 225     -90.848 -55.138  53.102  1.00 67.15           N
ANISOU 1604  N   ARG A 225     8406   7758   9352  -2972   1580    501       N
ATOM   1605  CA  ARG A 225     -90.935 -56.208  54.091  1.00 72.36           C
ANISOU 1605  CA  ARG A 225     9143   8408   9942  -2972   1635    438       C
ATOM   1606  C   ARG A 225     -91.816 -55.839  55.276  1.00 79.15           C
ANISOU 1606  C   ARG A 225     9981   9227  10866  -2963   1716    455       C
ATOM   1607  O   ARG A 225     -92.401 -56.730  55.903  1.00 79.08           O
ANISOU 1607  O   ARG A 225     9993   9206  10850  -2974   1755    442       O
ATOM   1608  CB  ARG A 225     -89.548 -56.611  54.576  1.00 63.59           C
ANISOU 1608  CB  ARG A 225     8164   7314   8683  -2948   1651    325       C
ATOM   1609  CG  ARG A 225     -88.800 -57.414  53.559  1.00 59.81           C
ANISOU 1609  CG  ARG A 225     7725   6876   8123  -2963   1585    297       C
ATOM   1610  CD  ARG A 225     -87.326 -57.227  53.708  1.00 61.77           C
ANISOU 1610  CD  ARG A 225     8069   7146   8254  -2937   1580    217       C
ATOM   1611  NE  ARG A 225     -86.647 -57.514  52.454  1.00 67.30           N
ANISOU 1611  NE  ARG A 225     8781   7886   8904  -2951   1507    212       N
ATOM   1612  CZ  ARG A 225     -85.613 -56.823  52.003  1.00 64.49           C
ANISOU 1612  CZ  ARG A 225     8449   7551   8502  -2934   1474    189       C
ATOM   1613  NH1 ARG A 225     -85.123 -55.797  52.678  1.00 56.86           N
ANISOU 1613  NH1 ARG A 225     7498   6571   7535  -2904   1507    168       N
ATOM   1614  NH2 ARG A 225     -85.046 -57.180  50.854  1.00 64.15           N
ANISOU 1614  NH2 ARG A 225     8422   7544   8409  -2951   1411    183       N
ATOM   1615  N   LEU A 226     -91.924 -54.551  55.609  1.00 80.83           N
ANISOU 1615  N   LEU A 226    10158   9418  11138  -2945   1747    480       N
ATOM   1616  CA  LEU A 226     -92.841 -54.177  56.681  1.00 90.10           C
ANISOU 1616  CA  LEU A 226    11310  10550  12374  -2941   1830    496       C
ATOM   1617  C   LEU A 226     -94.295 -54.419  56.284  1.00 89.87           C
ANISOU 1617  C   LEU A 226    11165  10517  12464  -2977   1811    607       C
ATOM   1618  O   LEU A 226     -95.138 -54.680  57.151  1.00 90.24           O
ANISOU 1618  O   LEU A 226    11209  10537  12543  -2982   1876    612       O
ATOM   1619  CB  LEU A 226     -92.623 -52.717  57.084  1.00 88.13           C
ANISOU 1619  CB  LEU A 226    11053  10276  12157  -2917   1874    493       C
ATOM   1620  CG  LEU A 226     -92.896 -52.355  58.553  1.00 94.86           C
ANISOU 1620  CG  LEU A 226    11959  11080  13005  -2897   1991    436       C
ATOM   1621  CD1 LEU A 226     -92.135 -51.098  58.942  1.00 95.60           C
ANISOU 1621  CD1 LEU A 226    12093  11154  13077  -2870   2032    388       C
ATOM   1622  CD2 LEU A 226     -94.385 -52.175  58.838  1.00 94.81           C
ANISOU 1622  CD2 LEU A 226    11864  11043  13115  -2915   2034    515       C
ATOM   1623  N   VAL A 227     -94.604 -54.365  54.986  1.00 82.13           N
ANISOU 1623  N   VAL A 227    10091   9565  11550  -3004   1722    699       N
ATOM   1624  CA  VAL A 227     -95.988 -54.511  54.543  1.00 85.43           C
ANISOU 1624  CA  VAL A 227    10388   9985  12088  -3045   1694    820       C
ATOM   1625  C   VAL A 227     -96.470 -55.944  54.751  1.00 91.95           C
ANISOU 1625  C   VAL A 227    11239  10813  12886  -3067   1701    801       C
ATOM   1626  O   VAL A 227     -97.625 -56.176  55.130  1.00 89.52           O
ANISOU 1626  O   VAL A 227    10873  10493  12648  -3092   1727    862       O
ATOM   1627  CB  VAL A 227     -96.123 -54.067  53.074  1.00 71.34           C
ANISOU 1627  CB  VAL A 227     8496   8228  10384  -3070   1596    924       C
ATOM   1628  CG1 VAL A 227     -97.460 -54.521  52.491  1.00 71.73           C
ANISOU 1628  CG1 VAL A 227     8424   8286  10544  -3119   1552   1048       C
ATOM   1629  CG2 VAL A 227     -95.961 -52.554  52.958  1.00 61.31           C
ANISOU 1629  CG2 VAL A 227     7178   6954   9163  -3056   1594    968       C
ATOM   1630  N   GLU A 228     -95.597 -56.926  54.514  1.00 88.60           N
ANISOU 1630  N   GLU A 228    10905  10405  12353  -3062   1680    716       N
ATOM   1631  CA  GLU A 228     -95.987 -58.326  54.640  1.00 90.38           C
ANISOU 1631  CA  GLU A 228    11162  10634  12542  -3085   1686    693       C
ATOM   1632  C   GLU A 228     -96.332 -58.715  56.073  1.00 89.33           C
ANISOU 1632  C   GLU A 228    11089  10472  12381  -3071   1778    641       C
ATOM   1633  O   GLU A 228     -97.057 -59.695  56.275  1.00 89.62           O
ANISOU 1633  O   GLU A 228    11119  10504  12427  -3095   1791    653       O
ATOM   1634  CB  GLU A 228     -94.871 -59.229  54.112  1.00 85.58           C
ANISOU 1634  CB  GLU A 228    10653  10056  11808  -3084   1650    606       C
ATOM   1635  CG  GLU A 228     -94.589 -59.065  52.627  1.00 82.61           C
ANISOU 1635  CG  GLU A 228    10229   9709  11451  -3105   1563    646       C
ATOM   1636  CD  GLU A 228     -95.857 -59.011  51.795  1.00 78.50           C
ANISOU 1636  CD  GLU A 228     9571   9186  11070  -3147   1519    768       C
ATOM   1637  OE1 GLU A 228     -96.609 -60.007  51.796  1.00 82.60           O
ANISOU 1637  OE1 GLU A 228    10078   9704  11604  -3179   1523    785       O
ATOM   1638  OE2 GLU A 228     -96.103 -57.974  51.144  1.00 70.93           O
ANISOU 1638  OE2 GLU A 228     8515   8225  10209  -3148   1483    851       O
ATOM   1639  N   ILE A 229     -95.836 -57.979  57.063  1.00 85.55           N
ANISOU 1639  N   ILE A 229    10669   9968  11866  -3033   1846    580       N
ATOM   1640  CA  ILE A 229     -96.121 -58.289  58.459  1.00 85.32           C
ANISOU 1640  CA  ILE A 229    10702   9905  11810  -3017   1943    522       C
ATOM   1641  C   ILE A 229     -97.481 -57.726  58.861  1.00 89.31           C
ANISOU 1641  C   ILE A 229    11116  10382  12437  -3031   1987    604       C
ATOM   1642  O   ILE A 229     -98.383 -57.600  58.032  1.00 87.02           O
ANISOU 1642  O   ILE A 229    10711  10107  12245  -3066   1932    715       O
ATOM   1643  CB  ILE A 229     -95.016 -57.754  59.385  1.00 82.97           C
ANISOU 1643  CB  ILE A 229    10513   9590  11421  -2975   2003    418       C
ATOM   1644  CG1 ILE A 229     -93.720 -58.540  59.176  1.00 75.69           C
ANISOU 1644  CG1 ILE A 229     9692   8700  10366  -2966   1968    334       C
ATOM   1645  CG2 ILE A 229     -95.457 -57.832  60.839  1.00 83.35           C
ANISOU 1645  CG2 ILE A 229    10612   9594  11464  -2959   2111    369       C
ATOM   1646  CD1 ILE A 229     -92.603 -58.137  60.114  1.00 70.16           C
ANISOU 1646  CD1 ILE A 229     9100   7990   9569  -2932   2020    237       C
TER
ATOM   1647  N   GLN B  30     115.739  90.423 -63.379  1.00 65.29           N
ANISOU 1647  N   GLN B  30     8124   7447   9236   -346    416   -534       N
ATOM   1648  CA  GLN B  30     116.530  90.897 -62.253  1.00 72.75           C
ANISOU 1648  CA  GLN B  30     9085   8387  10169   -359    412   -544       C
ATOM   1649  C   GLN B  30     116.046  90.209 -60.978  1.00 74.24           C
ANISOU 1649  C   GLN B  30     9329   8554  10323   -394    396   -540       C
ATOM   1650  O   GLN B  30     114.853  89.949 -60.822  1.00 66.01           O
ANISOU 1650  O   GLN B  30     8297   7513   9272   -407    409   -544       O
ATOM   1651  CB  GLN B  30     116.432  92.423 -62.130  1.00 62.38           C
ANISOU 1651  CB  GLN B  30     7724   7102   8874   -350    460   -576       C
ATOM   1652  CG  GLN B  30     117.728  93.127 -61.726  1.00 61.34           C
ANISOU 1652  CG  GLN B  30     7585   6975   8748   -346    457   -584       C
ATOM   1653  CD  GLN B  30     118.016  93.074 -60.236  1.00 64.69           C
ANISOU 1653  CD  GLN B  30     8056   7382   9140   -377    446   -591       C
ATOM   1654  OE1 GLN B  30     117.331  92.390 -59.480  1.00 65.44           O
ANISOU 1654  OE1 GLN B  30     8192   7461   9210   -403    436   -586       O
ATOM   1655  NE2 GLN B  30     119.042  93.803 -59.809  1.00 59.48           N
ANISOU 1655  NE2 GLN B  30     7390   6726   8482   -377    449   -602       N
ATOM   1656  N   GLU B  31     116.980  89.914 -60.069  1.00 74.76           N
ANISOU 1656  N   GLU B  31     9431   8602  10371   -411    367   -532       N
ATOM   1657  CA  GLU B  31     116.635  89.171 -58.859  1.00 70.31           C
ANISOU 1657  CA  GLU B  31     8921   8018   9776   -447    345   -524       C
ATOM   1658  C   GLU B  31     115.677  89.959 -57.969  1.00 61.05           C
ANISOU 1658  C   GLU B  31     7744   6859   8593   -466    383   -554       C
ATOM   1659  O   GLU B  31     114.726  89.389 -57.414  1.00 49.87           O
ANISOU 1659  O   GLU B  31     6355   5435   7158   -489    380   -552       O
ATOM   1660  CB  GLU B  31     117.913  88.797 -58.103  1.00 70.71           C
ANISOU 1660  CB  GLU B  31     9007   8048   9812   -462    306   -508       C
ATOM   1661  CG  GLU B  31     118.789  89.980 -57.704  1.00 66.18           C
ANISOU 1661  CG  GLU B  31     8414   7487   9245   -457    322   -530       C
ATOM   1662  CD  GLU B  31     120.238  89.588 -57.483  1.00 67.47           C
ANISOU 1662  CD  GLU B  31     8600   7631   9403   -460    282   -509       C
ATOM   1663  OE1 GLU B  31     120.871  89.086 -58.435  1.00 66.86           O
ANISOU 1663  OE1 GLU B  31     8513   7548   9341   -437    263   -488       O
ATOM   1664  OE2 GLU B  31     120.745  89.787 -56.359  1.00 63.51           O
ANISOU 1664  OE2 GLU B  31     8127   7121   8883   -485    269   -514       O
ATOM   1665  N   LYS B  32     115.910  91.267 -57.826  1.00 62.60           N
ANISOU 1665  N   LYS B  32     7907   7077   8801   -457    421   -583       N
ATOM   1666  CA  LYS B  32     115.013  92.118 -57.050  1.00 63.17           C
ANISOU 1666  CA  LYS B  32     7971   7166   8866   -475    466   -615       C
ATOM   1667  C   LYS B  32     113.582  92.011 -57.557  1.00 57.38           C
ANISOU 1667  C   LYS B  32     7220   6442   8140   -470    493   -620       C
ATOM   1668  O   LYS B  32     112.643  91.828 -56.774  1.00 52.21           O
ANISOU 1668  O   LYS B  32     6586   5785   7465   -495    504   -629       O
ATOM   1669  CB  LYS B  32     115.500  93.568 -57.109  1.00 66.55           C
ANISOU 1669  CB  LYS B  32     8356   7618   9312   -461    510   -645       C
ATOM   1670  CG  LYS B  32     114.579  94.580 -56.444  1.00 58.35           C
ANISOU 1670  CG  LYS B  32     7300   6600   8270   -477    568   -681       C
ATOM   1671  CD  LYS B  32     114.390  94.293 -54.966  1.00 54.84           C
ANISOU 1671  CD  LYS B  32     6905   6143   7788   -519    561   -689       C
ATOM   1672  CE  LYS B  32     113.398  95.267 -54.350  1.00 51.26           C
ANISOU 1672  CE  LYS B  32     6434   5711   7331   -536    624   -726       C
ATOM   1673  NZ  LYS B  32     114.068  96.486 -53.818  1.00 47.66           N
ANISOU 1673  NZ  LYS B  32     5963   5272   6875   -544    662   -757       N
ATOM   1674  N   GLU B  33     113.403  92.111 -58.876  1.00 57.23           N
ANISOU 1674  N   GLU B  33     7162   6435   8149   -439    502   -614       N
ATOM   1675  CA  GLU B  33     112.071  92.034 -59.466  1.00 55.80           C
ANISOU 1675  CA  GLU B  33     6962   6264   7976   -433    525   -618       C
ATOM   1676  C   GLU B  33     111.409  90.695 -59.162  1.00 48.47           C
ANISOU 1676  C   GLU B  33     6082   5312   7022   -455    491   -595       C
ATOM   1677  O   GLU B  33     110.285  90.641 -58.643  1.00 42.90           O
ANISOU 1677  O   GLU B  33     5387   4608   6304   -473    509   -605       O
ATOM   1678  CB  GLU B  33     112.172  92.251 -60.977  1.00 57.78           C
ANISOU 1678  CB  GLU B  33     7166   6528   8259   -399    532   -611       C
ATOM   1679  CG  GLU B  33     111.820  93.650 -61.447  1.00 60.15           C
ANISOU 1679  CG  GLU B  33     7404   6860   8590   -381    587   -638       C
ATOM   1680  CD  GLU B  33     111.955  93.802 -62.950  1.00 60.30           C
ANISOU 1680  CD  GLU B  33     7377   6893   8641   -349    588   -629       C
ATOM   1681  OE1 GLU B  33     113.075  94.094 -63.419  1.00 59.97           O
ANISOU 1681  OE1 GLU B  33     7315   6856   8615   -332    577   -624       O
ATOM   1682  OE2 GLU B  33     110.944  93.626 -63.662  1.00 54.25           O
ANISOU 1682  OE2 GLU B  33     6596   6132   7885   -342    600   -626       O
ATOM   1683  N   ASP B  34     112.096  89.597 -59.489  1.00 48.94           N
ANISOU 1683  N   ASP B  34     6171   5350   7075   -454    442   -564       N
ATOM   1684  CA  ASP B  34     111.501  88.271 -59.381  1.00 45.60           C
ANISOU 1684  CA  ASP B  34     5789   4905   6632   -473    410   -540       C
ATOM   1685  C   ASP B  34     111.248  87.853 -57.939  1.00 40.14           C
ANISOU 1685  C   ASP B  34     5141   4199   5910   -511    395   -540       C
ATOM   1686  O   ASP B  34     110.396  86.991 -57.704  1.00 37.82           O
ANISOU 1686  O   ASP B  34     4875   3894   5600   -530    381   -528       O
ATOM   1687  CB  ASP B  34     112.388  87.240 -60.080  1.00 48.76           C
ANISOU 1687  CB  ASP B  34     6208   5286   7033   -464    367   -508       C
ATOM   1688  CG  ASP B  34     112.657  87.592 -61.533  1.00 48.31           C
ANISOU 1688  CG  ASP B  34     6107   5243   7004   -429    379   -508       C
ATOM   1689  OD1 ASP B  34     111.686  87.880 -62.264  1.00 45.89           O
ANISOU 1689  OD1 ASP B  34     5773   4951   6710   -418    405   -516       O
ATOM   1690  OD2 ASP B  34     113.836  87.576 -61.944  1.00 52.03           O
ANISOU 1690  OD2 ASP B  34     6572   5712   7487   -414    362   -497       O
ATOM   1691  N   LEU B  35     111.959  88.433 -56.972  1.00 41.20           N
ANISOU 1691  N   LEU B  35     5284   4335   6036   -523    398   -553       N
ATOM   1692  CA  LEU B  35     111.643  88.131 -55.581  1.00 33.54           C
ANISOU 1692  CA  LEU B  35     4351   3355   5039   -561    387   -556       C
ATOM   1693  C   LEU B  35     110.537  89.034 -55.042  1.00 30.39           C
ANISOU 1693  C   LEU B  35     3935   2977   4636   -572    439   -590       C
ATOM   1694  O   LEU B  35     109.613  88.553 -54.366  1.00 29.44           O
ANISOU 1694  O   LEU B  35     3837   2851   4496   -598    437   -590       O
ATOM   1695  CB  LEU B  35     112.903  88.255 -54.716  1.00 32.15           C
ANISOU 1695  CB  LEU B  35     4196   3168   4851   -576    363   -554       C
ATOM   1696  CG  LEU B  35     112.955  87.472 -53.400  1.00 25.70           C
ANISOU 1696  CG  LEU B  35     3426   2332   4006   -618    328   -540       C
ATOM   1697  CD1 LEU B  35     114.399  87.226 -52.995  1.00 26.25           C
ANISOU 1697  CD1 LEU B  35     3517   2385   4072   -625    287   -523       C
ATOM   1698  CD2 LEU B  35     112.210  88.192 -52.284  1.00 21.75           C
ANISOU 1698  CD2 LEU B  35     2928   1847   3489   -645    364   -572       C
ATOM   1699  N   GLN B  36     110.612  90.334 -55.343  1.00 30.84           N
ANISOU 1699  N   GLN B  36     3949   3057   4711   -553    486   -619       N
ATOM   1700  CA  GLN B  36     109.644  91.287 -54.817  1.00 31.93           C
ANISOU 1700  CA  GLN B  36     4068   3216   4848   -563    542   -653       C
ATOM   1701  C   GLN B  36     108.243  90.992 -55.331  1.00 28.73           C
ANISOU 1701  C   GLN B  36     3653   2816   4448   -560    558   -652       C
ATOM   1702  O   GLN B  36     107.275  90.999 -54.561  1.00 27.70           O
ANISOU 1702  O   GLN B  36     3535   2688   4301   -584    578   -665       O
ATOM   1703  CB  GLN B  36     110.070  92.708 -55.189  1.00 37.92           C
ANISOU 1703  CB  GLN B  36     4779   4000   5631   -542    590   -681       C
ATOM   1704  CG  GLN B  36     109.044  93.780 -54.870  1.00 43.87           C
ANISOU 1704  CG  GLN B  36     5502   4776   6389   -548    656   -717       C
ATOM   1705  CD  GLN B  36     108.672  93.809 -53.404  1.00 51.74           C
ANISOU 1705  CD  GLN B  36     6535   5771   7354   -589    668   -735       C
ATOM   1706  OE1 GLN B  36     109.532  93.969 -52.537  1.00 48.07           O
ANISOU 1706  OE1 GLN B  36     6092   5302   6870   -609    658   -741       O
ATOM   1707  NE2 GLN B  36     107.385  93.656 -53.116  1.00 49.99           N
ANISOU 1707  NE2 GLN B  36     6318   5554   7124   -603    690   -743       N
ATOM   1708  N   GLU B  37     108.110  90.730 -56.637  1.00 26.93           N
ANISOU 1708  N   GLU B  37     3401   2589   4242   -530    551   -637       N
ATOM   1709  CA  GLU B  37     106.783  90.479 -57.194  1.00 25.34           C
ANISOU 1709  CA  GLU B  37     3190   2392   4046   -527    566   -635       C
ATOM   1710  C   GLU B  37     106.158  89.220 -56.605  1.00 22.68           C
ANISOU 1710  C   GLU B  37     2902   2034   3681   -556    530   -615       C
ATOM   1711  O   GLU B  37     104.959  89.197 -56.305  1.00 24.07           O
ANISOU 1711  O   GLU B  37     3081   2216   3850   -570    550   -624       O
ATOM   1712  CB  GLU B  37     106.854  90.387 -58.719  1.00 26.13           C
ANISOU 1712  CB  GLU B  37     3258   2496   4173   -493    561   -622       C
ATOM   1713  CG  GLU B  37     106.879  91.740 -59.417  1.00 32.17           C
ANISOU 1713  CG  GLU B  37     3963   3289   4971   -465    611   -646       C
ATOM   1714  CD  GLU B  37     107.747  91.751 -60.660  1.00 42.42           C
ANISOU 1714  CD  GLU B  37     5234   4591   6294   -434    594   -631       C
ATOM   1715  OE1 GLU B  37     107.232  91.416 -61.747  1.00 38.66           O
ANISOU 1715  OE1 GLU B  37     4741   4116   5831   -418    590   -619       O
ATOM   1716  OE2 GLU B  37     108.936  92.113 -60.555  1.00 47.02           O
ANISOU 1716  OE2 GLU B  37     5809   5174   6882   -426    586   -632       O
ATOM   1717  N   LEU B  38     106.957  88.169 -56.406  1.00 24.45           N
ANISOU 1717  N   LEU B  38     3163   2236   3891   -567    477   -586       N
ATOM   1718  CA  LEU B  38     106.405  86.930 -55.869  1.00 23.75           C
ANISOU 1718  CA  LEU B  38     3118   2127   3778   -596    442   -564       C
ATOM   1719  C   LEU B  38     106.000  87.088 -54.408  1.00 22.05           C
ANISOU 1719  C   LEU B  38     2924   1914   3540   -631    452   -580       C
ATOM   1720  O   LEU B  38     104.948  86.584 -53.991  1.00 18.00           O
ANISOU 1720  O   LEU B  38     2427   1398   3013   -652    451   -577       O
ATOM   1721  CB  LEU B  38     107.408  85.789 -56.032  1.00 23.50           C
ANISOU 1721  CB  LEU B  38     3117   2071   3741   -599    386   -530       C
ATOM   1722  CG  LEU B  38     106.782  84.396 -56.108  1.00 17.79           C
ANISOU 1722  CG  LEU B  38     2426   1329   3004   -617    352   -501       C
ATOM   1723  CD1 LEU B  38     105.998  84.241 -57.403  1.00 16.11           C
ANISOU 1723  CD1 LEU B  38     2195   1122   2805   -596    364   -497       C
ATOM   1724  CD2 LEU B  38     107.843  83.319 -55.990  1.00 22.22           C
ANISOU 1724  CD2 LEU B  38     3019   1865   3559   -626    300   -469       C
ATOM   1725  N   ASN B  39     106.812  87.789 -53.611  1.00 23.12           N
ANISOU 1725  N   ASN B  39     3059   2054   3670   -639    461   -597       N
ATOM   1726  CA  ASN B  39     106.424  88.018 -52.222  1.00 23.09           C
ANISOU 1726  CA  ASN B  39     3075   2055   3643   -675    475   -615       C
ATOM   1727  C   ASN B  39     105.169  88.885 -52.142  1.00 23.14           C
ANISOU 1727  C   ASN B  39     3056   2084   3653   -675    534   -647       C
ATOM   1728  O   ASN B  39     104.274  88.630 -51.321  1.00 21.32           O
ANISOU 1728  O   ASN B  39     2843   1854   3402   -704    542   -653       O
ATOM   1729  CB  ASN B  39     107.584  88.654 -51.454  1.00 22.82           C
ANISOU 1729  CB  ASN B  39     3046   2024   3602   -685    476   -628       C
ATOM   1730  CG  ASN B  39     107.421  88.544 -49.947  1.00 28.22           C
ANISOU 1730  CG  ASN B  39     3761   2707   4256   -729    473   -638       C
ATOM   1731  OD1 ASN B  39     106.340  88.773 -49.405  1.00 30.79           O
ANISOU 1731  OD1 ASN B  39     4085   3043   4569   -747    506   -657       O
ATOM   1732  ND2 ASN B  39     108.501  88.182 -49.264  1.00 26.68           N
ANISOU 1732  ND2 ASN B  39     3590   2497   4048   -747    435   -624       N
ATOM   1733  N   ASP B  40     105.080  89.904 -53.003  1.00 23.42           N
ANISOU 1733  N   ASP B  40     3047   2137   3714   -644    577   -666       N
ATOM   1734  CA  ASP B  40     103.885  90.739 -53.052  1.00 24.51           C
ANISOU 1734  CA  ASP B  40     3157   2296   3861   -642    635   -695       C
ATOM   1735  C   ASP B  40     102.657  89.920 -53.428  1.00 20.51           C
ANISOU 1735  C   ASP B  40     2660   1782   3351   -645    624   -679       C
ATOM   1736  O   ASP B  40     101.572  90.124 -52.871  1.00 18.01           O
ANISOU 1736  O   ASP B  40     2344   1473   3025   -663    653   -695       O
ATOM   1737  CB  ASP B  40     104.096  91.886 -54.042  1.00 23.67           C
ANISOU 1737  CB  ASP B  40     2997   2209   3789   -606    678   -712       C
ATOM   1738  CG  ASP B  40     102.799  92.550 -54.452  1.00 35.80           C
ANISOU 1738  CG  ASP B  40     4498   3762   5342   -596    731   -733       C
ATOM   1739  OD1 ASP B  40     102.065  93.021 -53.559  1.00 45.45           O
ANISOU 1739  OD1 ASP B  40     5724   4994   6553   -619    769   -757       O
ATOM   1740  OD2 ASP B  40     102.513  92.600 -55.667  1.00 28.69           O
ANISOU 1740  OD2 ASP B  40     3567   2866   4468   -567    734   -724       O
ATOM   1741  N   ARG B  41     102.808  88.978 -54.361  1.00 19.66           N
ANISOU 1741  N   ARG B  41     2560   1660   3251   -631    581   -647       N
ATOM   1742  CA  ARG B  41     101.676  88.140 -54.745  1.00 16.58           C
ANISOU 1742  CA  ARG B  41     2182   1262   2855   -637    567   -630       C
ATOM   1743  C   ARG B  41     101.265  87.205 -53.615  1.00 16.86           C
ANISOU 1743  C   ARG B  41     2261   1284   2860   -676    539   -618       C
ATOM   1744  O   ARG B  41     100.071  86.937 -53.425  1.00 16.96           O
ANISOU 1744  O   ARG B  41     2281   1299   2866   -691    549   -620       O
ATOM   1745  CB  ARG B  41     102.011  87.344 -56.004  1.00 16.35           C
ANISOU 1745  CB  ARG B  41     2153   1220   2838   -615    531   -600       C
ATOM   1746  CG  ARG B  41     101.914  88.156 -57.275  1.00 16.07           C
ANISOU 1746  CG  ARG B  41     2071   1202   2834   -578    562   -611       C
ATOM   1747  CD  ARG B  41     101.347  87.313 -58.392  1.00 15.95           C
ANISOU 1747  CD  ARG B  41     2059   1177   2823   -569    539   -587       C
ATOM   1748  NE  ARG B  41     100.977  88.117 -59.550  1.00 15.72           N
ANISOU 1748  NE  ARG B  41     1984   1165   2823   -538    572   -599       N
ATOM   1749  CZ  ARG B  41     101.377  87.870 -60.788  1.00 19.86           C
ANISOU 1749  CZ  ARG B  41     2495   1689   3363   -515    556   -583       C
ATOM   1750  NH1 ARG B  41     102.158  86.840 -61.070  1.00 17.56           N
ANISOU 1750  NH1 ARG B  41     2233   1378   3060   -518    511   -556       N
ATOM   1751  NH2 ARG B  41     100.979  88.674 -61.770  1.00 22.31           N
ANISOU 1751  NH2 ARG B  41     2759   2017   3701   -489    589   -595       N
ATOM   1752  N   LEU B  42     102.238  86.691 -52.859  1.00 16.99           N
ANISOU 1752  N   LEU B  42     2306   1287   2861   -694    502   -605       N
ATOM   1753  CA  LEU B  42     101.905  85.885 -51.688  1.00 17.27           C
ANISOU 1753  CA  LEU B  42     2379   1313   2870   -733    478   -595       C
ATOM   1754  C   LEU B  42     101.076  86.692 -50.695  1.00 17.50           C
ANISOU 1754  C   LEU B  42     2403   1360   2886   -755    525   -629       C
ATOM   1755  O   LEU B  42     100.047  86.219 -50.190  1.00 17.66           O
ANISOU 1755  O   LEU B  42     2438   1381   2892   -779    525   -626       O
ATOM   1756  CB  LEU B  42     103.181  85.360 -51.028  1.00 17.38           C
ANISOU 1756  CB  LEU B  42     2419   1311   2873   -748    434   -578       C
ATOM   1757  CG  LEU B  42     102.980  84.596 -49.718  1.00 17.69           C
ANISOU 1757  CG  LEU B  42     2492   1343   2888   -791    409   -568       C
ATOM   1758  CD1 LEU B  42     102.092  83.382 -49.940  1.00 17.73           C
ANISOU 1758  CD1 LEU B  42     2513   1335   2888   -802    381   -541       C
ATOM   1759  CD2 LEU B  42     104.316  84.183 -49.120  1.00 17.79           C
ANISOU 1759  CD2 LEU B  42     2525   1341   2895   -804    367   -550       C
ATOM   1760  N   ALA B  43     101.510  87.923 -50.408  1.00 17.52           N
ANISOU 1760  N   ALA B  43     2384   1378   2894   -749    567   -660       N
ATOM   1761  CA  ALA B  43     100.743  88.782 -49.506  1.00 17.75           C
ANISOU 1761  CA  ALA B  43     2407   1426   2911   -770    620   -696       C
ATOM   1762  C   ALA B  43      99.351  89.067 -50.063  1.00 17.68           C
ANISOU 1762  C   ALA B  43     2375   1428   2915   -759    657   -706       C
ATOM   1763  O   ALA B  43      98.362  89.104 -49.313  1.00 17.90           O
ANISOU 1763  O   ALA B  43     2412   1462   2927   -784    680   -720       O
ATOM   1764  CB  ALA B  43     101.501  90.085 -49.254  1.00 17.78           C
ANISOU 1764  CB  ALA B  43     2388   1446   2921   -763    663   -728       C
ATOM   1765  N   VAL B  44      99.258  89.269 -51.380  1.00 19.09           N
ANISOU 1765  N   VAL B  44     2524   1608   3122   -722    663   -700       N
ATOM   1766  CA  VAL B  44      97.971  89.522 -52.023  1.00 19.56           C
ANISOU 1766  CA  VAL B  44     2561   1676   3197   -710    695   -708       C
ATOM   1767  C   VAL B  44      97.026  88.351 -51.794  1.00 17.42           C
ANISOU 1767  C   VAL B  44     2321   1392   2907   -733    661   -685       C
ATOM   1768  O   VAL B  44      95.860  88.533 -51.427  1.00 17.56           O
ANISOU 1768  O   VAL B  44     2336   1417   2919   -747    690   -698       O
ATOM   1769  CB  VAL B  44      98.168  89.802 -53.525  1.00 19.50           C
ANISOU 1769  CB  VAL B  44     2517   1671   3221   -668    698   -700       C
ATOM   1770  CG1 VAL B  44      96.877  89.554 -54.293  1.00 16.88           C
ANISOU 1770  CG1 VAL B  44     2174   1340   2900   -660    705   -693       C
ATOM   1771  CG2 VAL B  44      98.656  91.227 -53.742  1.00 22.70           C
ANISOU 1771  CG2 VAL B  44     2878   2096   3650   -646    751   -730       C
ATOM   1772  N   TYR B  45      97.520  87.127 -51.997  1.00 17.38           N
ANISOU 1772  N   TYR B  45     2344   1367   2892   -738    601   -650       N
ATOM   1773  CA  TYR B  45      96.659  85.960 -51.829  1.00 17.49           C
ANISOU 1773  CA  TYR B  45     2387   1370   2890   -761    568   -626       C
ATOM   1774  C   TYR B  45      96.294  85.722 -50.366  1.00 17.82           C
ANISOU 1774  C   TYR B  45     2454   1413   2904   -802    569   -633       C
ATOM   1775  O   TYR B  45      95.190  85.247 -50.079  1.00 17.95           O
ANISOU 1775  O   TYR B  45     2481   1429   2910   -821    568   -628       O
ATOM   1776  CB  TYR B  45      97.318  84.721 -52.438  1.00 17.39           C
ANISOU 1776  CB  TYR B  45     2395   1335   2876   -757    509   -587       C
ATOM   1777  CG  TYR B  45      97.107  84.611 -53.935  1.00 17.12           C
ANISOU 1777  CG  TYR B  45     2343   1300   2863   -727    506   -575       C
ATOM   1778  CD1 TYR B  45      95.854  84.311 -54.455  1.00 17.12           C
ANISOU 1778  CD1 TYR B  45     2340   1300   2863   -729    512   -569       C
ATOM   1779  CD2 TYR B  45      98.153  84.817 -54.825  1.00 16.89           C
ANISOU 1779  CD2 TYR B  45     2299   1268   2851   -698    497   -569       C
ATOM   1780  CE1 TYR B  45      95.648  84.212 -55.819  1.00 16.90           C
ANISOU 1780  CE1 TYR B  45     2297   1272   2853   -705    509   -559       C
ATOM   1781  CE2 TYR B  45      97.956  84.720 -56.194  1.00 16.67           C
ANISOU 1781  CE2 TYR B  45     2254   1240   2840   -672    496   -559       C
ATOM   1782  CZ  TYR B  45      96.701  84.417 -56.683  1.00 16.68           C
ANISOU 1782  CZ  TYR B  45     2254   1242   2841   -677    501   -554       C
ATOM   1783  OH  TYR B  45      96.497  84.318 -58.040  1.00 16.48           O
ANISOU 1783  OH  TYR B  45     2214   1217   2832   -654    499   -544       O
ATOM   1784  N   ILE B  46      97.182  86.063 -49.429  1.00 17.97           N
ANISOU 1784  N   ILE B  46     2482   1434   2910   -816    570   -645       N
ATOM   1785  CA  ILE B  46      96.833  85.932 -48.012  1.00 18.30           C
ANISOU 1785  CA  ILE B  46     2546   1481   2925   -857    575   -655       C
ATOM   1786  C   ILE B  46      95.693  86.884 -47.654  1.00 18.43           C
ANISOU 1786  C   ILE B  46     2545   1517   2939   -863    637   -690       C
ATOM   1787  O   ILE B  46      94.702  86.498 -47.010  1.00 18.63           O
ANISOU 1787  O   ILE B  46     2584   1544   2948   -890    640   -690       O
ATOM   1788  CB  ILE B  46      98.068  86.173 -47.126  1.00 18.44           C
ANISOU 1788  CB  ILE B  46     2578   1500   2930   -872    566   -662       C
ATOM   1789  CG1 ILE B  46      99.148  85.132 -47.422  1.00 18.34           C
ANISOU 1789  CG1 ILE B  46     2583   1465   2920   -868    503   -625       C
ATOM   1790  CG2 ILE B  46      97.683  86.129 -45.657  1.00 18.81           C
ANISOU 1790  CG2 ILE B  46     2645   1555   2946   -917    576   -676       C
ATOM   1791  CD1 ILE B  46     100.410  85.313 -46.611  1.00 18.48           C
ANISOU 1791  CD1 ILE B  46     2613   1481   2927   -883    488   -628       C
ATOM   1792  N   ASP B  47      95.816  88.148 -48.068  1.00 18.32           N
ANISOU 1792  N   ASP B  47     2499   1517   2945   -839    688   -720       N
ATOM   1793  CA  ASP B  47      94.742  89.096 -47.790  1.00 18.44           C
ANISOU 1793  CA  ASP B  47     2494   1550   2963   -843    752   -754       C
ATOM   1794  C   ASP B  47      93.462  88.712 -48.526  1.00 19.06           C
ANISOU 1794  C   ASP B  47     2563   1625   3054   -833    752   -742       C
ATOM   1795  O   ASP B  47      92.359  88.959 -48.023  1.00 21.27           O
ANISOU 1795  O   ASP B  47     2843   1913   3327   -849    785   -758       O
ATOM   1796  CB  ASP B  47      95.179  90.513 -48.160  1.00 20.29           C
ANISOU 1796  CB  ASP B  47     2690   1799   3220   -818    809   -786       C
ATOM   1797  CG  ASP B  47      94.100  91.545 -47.883  1.00 23.89           C
ANISOU 1797  CG  ASP B  47     3121   2272   3682   -821    881   -822       C
ATOM   1798  OD1 ASP B  47      93.818  91.803 -46.692  1.00 23.59           O
ANISOU 1798  OD1 ASP B  47     3101   2243   3621   -855    908   -844       O
ATOM   1799  OD2 ASP B  47      93.535  92.097 -48.850  1.00 24.14           O
ANISOU 1799  OD2 ASP B  47     3118   2309   3746   -791    912   -828       O
ATOM   1800  N   ARG B  48      93.593  88.098 -49.706  1.00 18.07           N
ANISOU 1800  N   ARG B  48     2433   1487   2945   -808    715   -713       N
ATOM   1801  CA  ARG B  48      92.435  87.560 -50.411  1.00 18.83           C
ANISOU 1801  CA  ARG B  48     2527   1578   3048   -803    706   -697       C
ATOM   1802  C   ARG B  48      91.741  86.485 -49.587  1.00 18.23           C
ANISOU 1802  C   ARG B  48     2486   1494   2945   -840    674   -679       C
ATOM   1803  O   ARG B  48      90.507  86.448 -49.512  1.00 18.32           O
ANISOU 1803  O   ARG B  48     2496   1510   2955   -851    690   -682       O
ATOM   1804  CB  ARG B  48      92.874  86.995 -51.763  1.00 18.91           C
ANISOU 1804  CB  ARG B  48     2532   1577   3077   -775    668   -668       C
ATOM   1805  CG  ARG B  48      91.765  86.847 -52.788  1.00 17.57           C
ANISOU 1805  CG  ARG B  48     2348   1407   2922   -761    672   -659       C
ATOM   1806  CD  ARG B  48      91.118  88.180 -53.104  1.00 22.34           C
ANISOU 1806  CD  ARG B  48     2910   2028   3551   -740    736   -692       C
ATOM   1807  NE  ARG B  48      89.724  88.020 -53.497  1.00 28.43           N
ANISOU 1807  NE  ARG B  48     3676   2798   4327   -743    744   -687       N
ATOM   1808  CZ  ARG B  48      88.834  89.002 -53.517  1.00 36.78           C
ANISOU 1808  CZ  ARG B  48     4705   3867   5403   -734    799   -714       C
ATOM   1809  NH1 ARG B  48      89.161  90.237 -53.174  1.00 43.54           N
ANISOU 1809  NH1 ARG B  48     5532   4738   6274   -723    855   -748       N
ATOM   1810  NH2 ARG B  48      87.586  88.739 -53.893  1.00 27.85           N
ANISOU 1810  NH2 ARG B  48     3573   2733   4276   -739    799   -705       N
ATOM   1811  N   VAL B  49      92.522  85.591 -48.977  1.00 18.32           N
ANISOU 1811  N   VAL B  49     2529   1496   2937   -861    628   -658       N
ATOM   1812  CA  VAL B  49      91.956  84.554 -48.118  1.00 18.56           C
ANISOU 1812  CA  VAL B  49     2589   1519   2942   -898    597   -640       C
ATOM   1813  C   VAL B  49      91.176  85.183 -46.971  1.00 18.84           C
ANISOU 1813  C   VAL B  49     2625   1570   2961   -925    641   -670       C
ATOM   1814  O   VAL B  49      90.058  84.756 -46.648  1.00 18.98           O
ANISOU 1814  O   VAL B  49     2651   1590   2969   -944    642   -665       O
ATOM   1815  CB  VAL B  49      93.070  83.625 -47.601  1.00 18.62           C
ANISOU 1815  CB  VAL B  49     2624   1515   2936   -914    546   -615       C
ATOM   1816  CG1 VAL B  49      92.605  82.855 -46.372  1.00 18.92           C
ANISOU 1816  CG1 VAL B  49     2688   1553   2948   -956    529   -607       C
ATOM   1817  CG2 VAL B  49      93.522  82.672 -48.699  1.00 18.40           C
ANISOU 1817  CG2 VAL B  49     2601   1469   2922   -895    499   -580       C
ATOM   1818  N   ARG B  50      91.748  86.213 -46.341  1.00 18.94           N
ANISOU 1818  N   ARG B  50     2629   1596   2970   -927    680   -702       N
ATOM   1819  CA  ARG B  50      91.052  86.840 -45.215  1.00 19.24           C
ANISOU 1819  CA  ARG B  50     2669   1649   2991   -955    726   -733       C
ATOM   1820  C   ARG B  50      89.761  87.529 -45.660  1.00 19.21           C
ANISOU 1820  C   ARG B  50     2642   1654   3004   -942    775   -753       C
ATOM   1821  O   ARG B  50      88.718  87.407 -44.996  1.00 19.43           O
ANISOU 1821  O   ARG B  50     2678   1687   3018   -967    791   -759       O
ATOM   1822  CB  ARG B  50      91.974  87.823 -44.494  1.00 26.61           C
ANISOU 1822  CB  ARG B  50     3599   2595   3915   -962    761   -765       C
ATOM   1823  CG  ARG B  50      92.610  87.218 -43.251  1.00 38.76           C
ANISOU 1823  CG  ARG B  50     5171   4134   5421  -1002    730   -758       C
ATOM   1824  CD  ARG B  50      94.084  87.554 -43.112  1.00 44.97           C
ANISOU 1824  CD  ARG B  50     5960   4920   6206   -997    719   -762       C
ATOM   1825  NE  ARG B  50      94.299  88.947 -42.737  1.00 47.46           N
ANISOU 1825  NE  ARG B  50     6258   5253   6520   -998    784   -805       N
ATOM   1826  CZ  ARG B  50      95.479  89.459 -42.415  1.00 54.80           C
ANISOU 1826  CZ  ARG B  50     7190   6187   7443  -1001    788   -817       C
ATOM   1827  NH1 ARG B  50      96.574  88.716 -42.404  1.00 50.14           N
ANISOU 1827  NH1 ARG B  50     6617   5584   6849  -1003    730   -789       N
ATOM   1828  NH2 ARG B  50      95.561  90.745 -42.084  1.00 58.03           N
ANISOU 1828  NH2 ARG B  50     7583   6615   7851  -1004    853   -859       N
ATOM   1829  N   SER B  51      89.809  88.253 -46.781  1.00 18.96           N
ANISOU 1829  N   SER B  51     2577   1623   3003   -903    800   -761       N
ATOM   1830  CA  SER B  51      88.607  88.909 -47.285  1.00 18.92           C
ANISOU 1830  CA  SER B  51     2546   1624   3020   -889    846   -777       C
ATOM   1831  C   SER B  51      87.532  87.888 -47.646  1.00 18.91           C
ANISOU 1831  C   SER B  51     2557   1612   3015   -897    810   -747       C
ATOM   1832  O   SER B  51      86.339  88.108 -47.391  1.00 19.05           O
ANISOU 1832  O   SER B  51     2571   1635   3034   -908    838   -758       O
ATOM   1833  CB  SER B  51      88.958  89.784 -48.489  1.00 18.63           C
ANISOU 1833  CB  SER B  51     2469   1591   3019   -845    874   -787       C
ATOM   1834  OG  SER B  51      87.858  89.909 -49.372  1.00 18.51           O
ANISOU 1834  OG  SER B  51     2433   1574   3027   -826    888   -783       O
ATOM   1835  N   LEU B  52      87.934  86.753 -48.224  1.00 18.76           N
ANISOU 1835  N   LEU B  52     2556   1580   2993   -895    747   -710       N
ATOM   1836  CA  LEU B  52      86.960  85.725 -48.567  1.00 18.77           C
ANISOU 1836  CA  LEU B  52     2572   1572   2989   -906    712   -680       C
ATOM   1837  C   LEU B  52      86.372  85.065 -47.329  1.00 19.08           C
ANISOU 1837  C   LEU B  52     2638   1612   2998   -948    700   -676       C
ATOM   1838  O   LEU B  52      85.203  84.669 -47.342  1.00 19.16           O
ANISOU 1838  O   LEU B  52     2653   1622   3007   -962    697   -666       O
ATOM   1839  CB  LEU B  52      87.592  84.678 -49.480  1.00 18.57           C
ANISOU 1839  CB  LEU B  52     2558   1530   2966   -895    653   -643       C
ATOM   1840  CG  LEU B  52      87.612  85.105 -50.947  1.00 18.27           C
ANISOU 1840  CG  LEU B  52     2493   1492   2958   -856    661   -641       C
ATOM   1841  CD1 LEU B  52      88.043  83.957 -51.842  1.00 18.12           C
ANISOU 1841  CD1 LEU B  52     2490   1457   2938   -851    605   -603       C
ATOM   1842  CD2 LEU B  52      86.261  85.661 -51.368  1.00 21.09           C
ANISOU 1842  CD2 LEU B  52     2829   1855   3330   -850    696   -652       C
ATOM   1843  N   GLU B  53      87.159  84.923 -46.260  1.00 19.24           N
ANISOU 1843  N   GLU B  53     2678   1636   2998   -971    691   -681       N
ATOM   1844  CA  GLU B  53      86.598  84.440 -45.000  1.00 19.55           C
ANISOU 1844  CA  GLU B  53     2740   1681   3009  -1012    687   -681       C
ATOM   1845  C   GLU B  53      85.544  85.405 -44.469  1.00 19.74           C
ANISOU 1845  C   GLU B  53     2750   1718   3033  -1021    748   -716       C
ATOM   1846  O   GLU B  53      84.474  84.985 -43.997  1.00 19.92           O
ANISOU 1846  O   GLU B  53     2782   1743   3043  -1044    747   -710       O
ATOM   1847  CB  GLU B  53      87.712  84.238 -43.972  1.00 19.71           C
ANISOU 1847  CB  GLU B  53     2780   1703   3006  -1034    671   -683       C
ATOM   1848  CG  GLU B  53      88.585  83.021 -44.225  1.00 19.61           C
ANISOU 1848  CG  GLU B  53     2785   1674   2990  -1035    606   -645       C
ATOM   1849  CD  GLU B  53      89.822  83.001 -43.350  1.00 20.07           C
ANISOU 1849  CD  GLU B  53     2858   1735   3032  -1051    593   -648       C
ATOM   1850  OE1 GLU B  53      90.301  84.092 -42.973  1.00 21.15           O
ANISOU 1850  OE1 GLU B  53     2987   1883   3168  -1048    632   -681       O
ATOM   1851  OE2 GLU B  53      90.315  81.897 -43.037  1.00 19.78           O
ANISOU 1851  OE2 GLU B  53     2842   1688   2986  -1067    544   -618       O
ATOM   1852  N   THR B  54      85.831  86.708 -44.539  1.00 19.72           N
ANISOU 1852  N   THR B  54     2724   1724   3043  -1002    803   -751       N
ATOM   1853  CA  THR B  54      84.838  87.709 -44.150  1.00 19.89           C
ANISOU 1853  CA  THR B  54     2730   1757   3071  -1006    868   -786       C
ATOM   1854  C   THR B  54      83.559  87.561 -44.971  1.00 19.80           C
ANISOU 1854  C   THR B  54     2703   1739   3080   -993    870   -773       C
ATOM   1855  O   THR B  54      82.443  87.589 -44.428  1.00 20.01           O
ANISOU 1855  O   THR B  54     2734   1768   3100  -1013    890   -781       O
ATOM   1856  CB  THR B  54      85.420  89.115 -44.311  1.00 19.84           C
ANISOU 1856  CB  THR B  54     2696   1761   3083   -982    929   -824       C
ATOM   1857  OG1 THR B  54      86.442  89.327 -43.330  1.00 20.02           O
ANISOU 1857  OG1 THR B  54     2734   1791   3081  -1004    934   -840       O
ATOM   1858  CG2 THR B  54      84.335  90.170 -44.145  1.00 21.91           C
ANISOU 1858  CG2 THR B  54     2936   2031   3360   -979   1001   -858       C
ATOM   1859  N   GLU B  55      83.706  87.405 -46.289  1.00 19.49           N
ANISOU 1859  N   GLU B  55     2649   1691   3066   -960    848   -754       N
ATOM   1860  CA  GLU B  55      82.537  87.246 -47.150  1.00 19.41           C
ANISOU 1860  CA  GLU B  55     2625   1674   3074   -949    845   -740       C
ATOM   1861  C   GLU B  55      81.763  85.977 -46.815  1.00 19.54           C
ANISOU 1861  C   GLU B  55     2670   1685   3070   -981    797   -708       C
ATOM   1862  O   GLU B  55      80.528  85.972 -46.845  1.00 19.65           O
ANISOU 1862  O   GLU B  55     2679   1698   3089   -989    808   -705       O
ATOM   1863  CB  GLU B  55      82.948  87.240 -48.620  1.00 19.07           C
ANISOU 1863  CB  GLU B  55     2564   1624   3058   -912    825   -723       C
ATOM   1864  CG  GLU B  55      81.861  87.778 -49.539  1.00 19.55           C
ANISOU 1864  CG  GLU B  55     2596   1683   3148   -890    852   -727       C
ATOM   1865  CD  GLU B  55      82.328  87.952 -50.967  1.00 18.66           C
ANISOU 1865  CD  GLU B  55     2461   1567   3062   -853    842   -716       C
ATOM   1866  OE1 GLU B  55      83.127  88.878 -51.220  1.00 23.09           O
ANISOU 1866  OE1 GLU B  55     2998   2135   3642   -826    876   -739       O
ATOM   1867  OE2 GLU B  55      81.903  87.161 -51.836  1.00 18.56           O
ANISOU 1867  OE2 GLU B  55     2455   1545   3051   -852    800   -685       O
ATOM   1868  N   ASN B  56      82.470  84.887 -46.509  1.00 19.55           N
ANISOU 1868  N   ASN B  56     2698   1681   3049   -998    743   -681       N
ATOM   1869  CA  ASN B  56      81.796  83.646 -46.143  1.00 19.69           C
ANISOU 1869  CA  ASN B  56     2740   1694   3047  -1029    700   -651       C
ATOM   1870  C   ASN B  56      80.967  83.829 -44.879  1.00 20.01           C
ANISOU 1870  C   ASN B  56     2789   1745   3068  -1061    728   -668       C
ATOM   1871  O   ASN B  56      79.823  83.360 -44.802  1.00 20.13           O
ANISOU 1871  O   ASN B  56     2808   1759   3080  -1079    720   -654       O
ATOM   1872  CB  ASN B  56      82.825  82.528 -45.965  1.00 19.65           C
ANISOU 1872  CB  ASN B  56     2760   1682   3025  -1040    645   -623       C
ATOM   1873  CG  ASN B  56      82.268  81.334 -45.212  1.00 19.86           C
ANISOU 1873  CG  ASN B  56     2811   1708   3028  -1077    610   -598       C
ATOM   1874  OD1 ASN B  56      81.543  80.515 -45.775  1.00 19.84           O
ANISOU 1874  OD1 ASN B  56     2812   1699   3026  -1081    582   -571       O
ATOM   1875  ND2 ASN B  56      82.612  81.227 -43.932  1.00 20.08           N
ANISOU 1875  ND2 ASN B  56     2855   1744   3032  -1104    613   -608       N
ATOM   1876  N   ALA B  57      81.524  84.520 -43.881  1.00 20.17           N
ANISOU 1876  N   ALA B  57     2812   1775   3076  -1072    762   -699       N
ATOM   1877  CA  ALA B  57      80.761  84.789 -42.664  1.00 20.49           C
ANISOU 1877  CA  ALA B  57     2861   1827   3098  -1104    795   -720       C
ATOM   1878  C   ALA B  57      79.520  85.629 -42.959  1.00 20.55           C
ANISOU 1878  C   ALA B  57     2845   1835   3126  -1093    844   -739       C
ATOM   1879  O   ALA B  57      78.423  85.333 -42.461  1.00 20.75           O
ANISOU 1879  O   ALA B  57     2877   1862   3143  -1117    847   -735       O
ATOM   1880  CB  ALA B  57      81.648  85.483 -41.631  1.00 22.81           C
ANISOU 1880  CB  ALA B  57     3161   2133   3373  -1117    828   -753       C
ATOM   1881  N   GLY B  58      79.675  86.683 -43.765  1.00 20.37           N
ANISOU 1881  N   GLY B  58     2795   1812   3134  -1058    884   -760       N
ATOM   1882  CA  GLY B  58      78.525  87.509 -44.105  1.00 20.42           C
ANISOU 1882  CA  GLY B  58     2777   1817   3166  -1045    933   -778       C
ATOM   1883  C   GLY B  58      77.448  86.738 -44.847  1.00 20.36           C
ANISOU 1883  C   GLY B  58     2768   1799   3168  -1046    895   -743       C
ATOM   1884  O   GLY B  58      76.252  86.926 -44.606  1.00 20.54           O
ANISOU 1884  O   GLY B  58     2785   1820   3197  -1057    917   -747       O
ATOM   1885  N   LEU B  59      77.861  85.848 -45.750  1.00 20.13           N
ANISOU 1885  N   LEU B  59     2745   1762   3140  -1036    838   -708       N
ATOM   1886  CA  LEU B  59      76.911  85.034 -46.499  1.00 20.08           C
ANISOU 1886  CA  LEU B  59     2741   1748   3141  -1041    799   -672       C
ATOM   1887  C   LEU B  59      76.178  84.062 -45.584  1.00 20.33           C
ANISOU 1887  C   LEU B  59     2797   1783   3146  -1082    771   -653       C
ATOM   1888  O   LEU B  59      74.974  83.817 -45.757  1.00 23.43           O
ANISOU 1888  O   LEU B  59     3186   2173   3544  -1094    766   -637       O
ATOM   1889  CB  LEU B  59      77.654  84.282 -47.599  1.00 19.81           C
ANISOU 1889  CB  LEU B  59     2711   1705   3109  -1024    747   -642       C
ATOM   1890  CG  LEU B  59      78.189  85.135 -48.749  1.00 19.53           C
ANISOU 1890  CG  LEU B  59     2649   1668   3104   -982    768   -654       C
ATOM   1891  CD1 LEU B  59      78.326  84.291 -49.987  1.00 19.32           C
ANISOU 1891  CD1 LEU B  59     2627   1631   3083   -972    717   -618       C
ATOM   1892  CD2 LEU B  59      77.280  86.327 -49.015  1.00 20.04           C
ANISOU 1892  CD2 LEU B  59     2683   1734   3198   -964    825   -680       C
ATOM   1893  N   ARG B  60      76.896  83.489 -44.615  1.00 20.44           N
ANISOU 1893  N   ARG B  60     2834   1802   3130  -1105    752   -651       N
ATOM   1894  CA  ARG B  60      76.256  82.620 -43.636  1.00 20.69           C
ANISOU 1894  CA  ARG B  60     2887   1839   3136  -1144    731   -636       C
ATOM   1895  C   ARG B  60      75.211  83.386 -42.834  1.00 20.96           C
ANISOU 1895  C   ARG B  60     2913   1879   3170  -1159    782   -662       C
ATOM   1896  O   ARG B  60      74.123  82.867 -42.555  1.00 21.12           O
ANISOU 1896  O   ARG B  60     2938   1901   3186  -1182    770   -645       O
ATOM   1897  CB  ARG B  60      77.312  82.007 -42.716  1.00 20.77           C
ANISOU 1897  CB  ARG B  60     2920   1853   3116  -1164    707   -634       C
ATOM   1898  CG  ARG B  60      77.128  80.520 -42.464  1.00 24.44           C
ANISOU 1898  CG  ARG B  60     3407   2318   3562  -1190    652   -596       C
ATOM   1899  CD  ARG B  60      78.422  79.886 -41.982  1.00 20.81           C
ANISOU 1899  CD  ARG B  60     2967   1858   3084  -1198    622   -588       C
ATOM   1900  NE  ARG B  60      79.327  79.589 -43.087  1.00 20.53           N
ANISOU 1900  NE  ARG B  60     2928   1809   3064  -1169    593   -570       N
ATOM   1901  CZ  ARG B  60      79.335  78.450 -43.766  1.00 20.43           C
ANISOU 1901  CZ  ARG B  60     2924   1787   3052  -1169    547   -534       C
ATOM   1902  NH1 ARG B  60      78.493  77.470 -43.481  1.00 20.58           N
ANISOU 1902  NH1 ARG B  60     2953   1807   3058  -1195    524   -511       N
ATOM   1903  NH2 ARG B  60      80.206  78.293 -44.758  1.00 20.19           N
ANISOU 1903  NH2 ARG B  60     2891   1744   3036  -1143    525   -523       N
ATOM   1904  N   LEU B  61      75.517  84.635 -42.473  1.00 21.01           N
ANISOU 1904  N   LEU B  61     2907   1891   3186  -1147    840   -704       N
ATOM   1905  CA  LEU B  61      74.528  85.454 -41.776  1.00 21.28           C
ANISOU 1905  CA  LEU B  61     2932   1928   3224  -1158    896   -732       C
ATOM   1906  C   LEU B  61      73.312  85.723 -42.659  1.00 21.24           C
ANISOU 1906  C   LEU B  61     2905   1913   3251  -1143    906   -721       C
ATOM   1907  O   LEU B  61      72.165  85.688 -42.185  1.00 21.47           O
ANISOU 1907  O   LEU B  61     2934   1942   3280  -1163    918   -718       O
ATOM   1908  CB  LEU B  61      75.163  86.766 -41.316  1.00 21.35           C
ANISOU 1908  CB  LEU B  61     2931   1943   3237  -1146    962   -781       C
ATOM   1909  CG  LEU B  61      75.614  86.829 -39.855  1.00 25.24           C
ANISOU 1909  CG  LEU B  61     3447   2450   3695  -1179    981   -804       C
ATOM   1910  CD1 LEU B  61      76.381  85.574 -39.458  1.00 21.60           C
ANISOU 1910  CD1 LEU B  61     3013   1994   3202  -1202    916   -774       C
ATOM   1911  CD2 LEU B  61      76.456  88.075 -39.610  1.00 37.91           C
ANISOU 1911  CD2 LEU B  61     5040   4060   5302  -1165   1041   -849       C
ATOM   1912  N   ARG B  62      73.545  85.999 -43.947  1.00 21.04           N
ANISOU 1912  N   ARG B  62     2860   1880   3253  -1108    900   -713       N
ATOM   1913  CA  ARG B  62      72.432  86.204 -44.875  1.00 22.29           C
ANISOU 1913  CA  ARG B  62     2998   2029   3443  -1095    903   -698       C
ATOM   1914  C   ARG B  62      71.511  84.991 -44.916  1.00 21.02           C
ANISOU 1914  C   ARG B  62     2850   1866   3269  -1124    848   -654       C
ATOM   1915  O   ARG B  62      70.284  85.127 -44.821  1.00 21.31           O
ANISOU 1915  O   ARG B  62     2878   1901   3319  -1136    861   -647       O
ATOM   1916  CB  ARG B  62      72.940  86.517 -46.284  1.00 26.50           C
ANISOU 1916  CB  ARG B  62     3510   2555   4003  -1056    895   -692       C
ATOM   1917  CG  ARG B  62      73.305  87.968 -46.548  1.00 26.21           C
ANISOU 1917  CG  ARG B  62     3445   2517   3996  -1020    962   -733       C
ATOM   1918  CD  ARG B  62      73.196  88.251 -48.042  1.00 28.92           C
ANISOU 1918  CD  ARG B  62     3763   2853   4373   -985    954   -720       C
ATOM   1919  NE  ARG B  62      73.530  89.625 -48.394  1.00 43.90           N
ANISOU 1919  NE  ARG B  62     5627   4749   6303   -946   1019   -758       N
ATOM   1920  CZ  ARG B  62      74.256  89.975 -49.448  1.00 57.11           C
ANISOU 1920  CZ  ARG B  62     7280   6421   7996   -911   1019   -759       C
ATOM   1921  NH1 ARG B  62      74.744  89.072 -50.282  1.00 54.58           N
ANISOU 1921  NH1 ARG B  62     6972   6100   7667   -909    957   -725       N
ATOM   1922  NH2 ARG B  62      74.491  91.264 -49.674  1.00 59.14           N
ANISOU 1922  NH2 ARG B  62     7505   6680   8285   -878   1084   -795       N
ATOM   1923  N   ILE B  63      72.082  83.794 -45.079  1.00 20.91           N
ANISOU 1923  N   ILE B  63     2857   1854   3232  -1136    789   -624       N
ATOM   1924  CA  ILE B  63      71.220  82.619 -45.192  1.00 21.56           C
ANISOU 1924  CA  ILE B  63     2950   1936   3304  -1164    740   -582       C
ATOM   1925  C   ILE B  63      70.543  82.323 -43.856  1.00 23.30           C
ANISOU 1925  C   ILE B  63     3184   2165   3503  -1200    749   -585       C
ATOM   1926  O   ILE B  63      69.400  81.847 -43.826  1.00 25.30           O
ANISOU 1926  O   ILE B  63     3436   2420   3758  -1221    733   -561       O
ATOM   1927  CB  ILE B  63      71.994  81.399 -45.735  1.00 24.43           C
ANISOU 1927  CB  ILE B  63     3332   2298   3652  -1166    679   -550       C
ATOM   1928  CG1 ILE B  63      71.170  80.117 -45.583  1.00 31.91           C
ANISOU 1928  CG1 ILE B  63     4293   3247   4582  -1199    635   -512       C
ATOM   1929  CG2 ILE B  63      73.310  81.224 -45.025  1.00 20.78           C
ANISOU 1929  CG2 ILE B  63     2887   1839   3167  -1167    676   -565       C
ATOM   1930  CD1 ILE B  63      69.926  80.074 -46.448  1.00 28.77           C
ANISOU 1930  CD1 ILE B  63     3880   2847   4206  -1202    625   -487       C
ATOM   1931  N   THR B  64      71.201  82.631 -42.735  1.00 23.00           N
ANISOU 1931  N   THR B  64     3159   2136   3445  -1209    775   -615       N
ATOM   1932  CA  THR B  64      70.550  82.471 -41.436  1.00 22.58           C
ANISOU 1932  CA  THR B  64     3117   2092   3371  -1243    790   -622       C
ATOM   1933  C   THR B  64      69.303  83.345 -41.335  1.00 21.93           C
ANISOU 1933  C   THR B  64     3016   2006   3313  -1244    836   -636       C
ATOM   1934  O   THR B  64      68.237  82.886 -40.902  1.00 22.15           O
ANISOU 1934  O   THR B  64     3044   2035   3334  -1270    827   -617       O
ATOM   1935  CB  THR B  64      71.533  82.803 -40.313  1.00 22.63           C
ANISOU 1935  CB  THR B  64     3139   2108   3352  -1253    815   -655       C
ATOM   1936  OG1 THR B  64      72.676  81.944 -40.406  1.00 22.00           O
ANISOU 1936  OG1 THR B  64     3076   2029   3253  -1254    768   -638       O
ATOM   1937  CG2 THR B  64      70.874  82.618 -38.954  1.00 22.18           C
ANISOU 1937  CG2 THR B  64     3096   2062   3271  -1291    830   -663       C
ATOM   1938  N   GLU B  65      69.419  84.613 -41.738  1.00 21.88           N
ANISOU 1938  N   GLU B  65     2988   1991   3333  -1214    888   -667       N
ATOM   1939  CA  GLU B  65      68.259  85.502 -41.703  1.00 22.07           C
ANISOU 1939  CA  GLU B  65     2991   2008   3385  -1210    937   -681       C
ATOM   1940  C   GLU B  65      67.166  85.027 -42.658  1.00 22.04           C
ANISOU 1940  C   GLU B  65     2973   1997   3404  -1211    902   -637       C
ATOM   1941  O   GLU B  65      65.973  85.046 -42.316  1.00 22.95           O
ANISOU 1941  O   GLU B  65     3081   2110   3528  -1229    912   -625       O
ATOM   1942  CB  GLU B  65      68.682  86.930 -42.043  1.00 24.91           C
ANISOU 1942  CB  GLU B  65     3329   2360   3773  -1173   1002   -723       C
ATOM   1943  CG  GLU B  65      67.652  87.985 -41.676  1.00 22.88           C
ANISOU 1943  CG  GLU B  65     3055   2095   3544  -1170   1068   -748       C
ATOM   1944  CD  GLU B  65      68.041  89.370 -42.152  1.00 22.18           C
ANISOU 1944  CD  GLU B  65     2942   1996   3488  -1130   1134   -788       C
ATOM   1945  OE1 GLU B  65      68.669  89.476 -43.226  1.00 21.87           O
ANISOU 1945  OE1 GLU B  65     2889   1955   3465  -1099   1118   -782       O
ATOM   1946  OE2 GLU B  65      67.717  90.353 -41.454  1.00 22.43           O
ANISOU 1946  OE2 GLU B  65     2967   2023   3530  -1128   1204   -827       O
ATOM   1947  N   SER B  66      67.558  84.607 -43.865  1.00 21.76           N
ANISOU 1947  N   SER B  66     2932   1958   3377  -1192    860   -612       N
ATOM   1948  CA  SER B  66      66.587  84.114 -44.836  1.00 25.73           C
ANISOU 1948  CA  SER B  66     3423   2456   3899  -1197    823   -569       C
ATOM   1949  C   SER B  66      65.857  82.878 -44.324  1.00 29.84           C
ANISOU 1949  C   SER B  66     3959   2985   4395  -1237    778   -532       C
ATOM   1950  O   SER B  66      64.682  82.672 -44.649  1.00 29.56           O
ANISOU 1950  O   SER B  66     3911   2948   4374  -1251    764   -501       O
ATOM   1951  CB  SER B  66      67.286  83.810 -46.161  1.00 28.18           C
ANISOU 1951  CB  SER B  66     3729   2761   4215  -1173    786   -552       C
ATOM   1952  OG  SER B  66      66.614  82.786 -46.870  1.00 30.49           O
ANISOU 1952  OG  SER B  66     4024   3054   4505  -1192    730   -503       O
ATOM   1953  N   GLU B  67      66.535  82.047 -43.530  1.00 27.58           N
ANISOU 1953  N   GLU B  67     3699   2707   4072  -1256    754   -533       N
ATOM   1954  CA  GLU B  67      65.880  80.886 -42.939  1.00 27.70           C
ANISOU 1954  CA  GLU B  67     3728   2732   4064  -1292    717   -501       C
ATOM   1955  C   GLU B  67      64.935  81.304 -41.820  1.00 23.37           C
ANISOU 1955  C   GLU B  67     3176   2187   3515  -1315    754   -514       C
ATOM   1956  O   GLU B  67      63.838  80.744 -41.678  1.00 23.59           O
ANISOU 1956  O   GLU B  67     3200   2220   3544  -1339    736   -484       O
ATOM   1957  CB  GLU B  67      66.933  79.909 -42.416  1.00 27.92           C
ANISOU 1957  CB  GLU B  67     3783   2767   4057  -1303    685   -500       C
ATOM   1958  CG  GLU B  67      67.436  78.914 -43.448  1.00 28.65           C
ANISOU 1958  CG  GLU B  67     3883   2856   4145  -1296    631   -468       C
ATOM   1959  CD  GLU B  67      68.792  78.340 -43.084  1.00 29.84           C
ANISOU 1959  CD  GLU B  67     4057   3009   4272  -1294    612   -475       C
ATOM   1960  OE1 GLU B  67      69.382  78.799 -42.082  1.00 26.58           O
ANISOU 1960  OE1 GLU B  67     3653   2602   3845  -1297    640   -505       O
ATOM   1961  OE2 GLU B  67      69.270  77.435 -43.799  1.00 30.76           O
ANISOU 1961  OE2 GLU B  67     4183   3122   4383  -1290    571   -450       O
ATOM   1962  N   GLU B  68      65.348  82.285 -41.013  1.00 22.94           N
ANISOU 1962  N   GLU B  68     3124   2134   3460  -1307    809   -559       N
ATOM   1963  CA  GLU B  68      64.493  82.757 -39.927  1.00 23.13           C
ANISOU 1963  CA  GLU B  68     3146   2159   3482  -1328    851   -576       C
ATOM   1964  C   GLU B  68      63.189  83.339 -40.461  1.00 26.35           C
ANISOU 1964  C   GLU B  68     3525   2556   3929  -1323    871   -560       C
ATOM   1965  O   GLU B  68      62.129  83.178 -39.844  1.00 29.89           O
ANISOU 1965  O   GLU B  68     3971   3008   4379  -1348    877   -545       O
ATOM   1966  CB  GLU B  68      65.236  83.794 -39.084  1.00 23.58           C
ANISOU 1966  CB  GLU B  68     3209   2217   3532  -1319    911   -631       C
ATOM   1967  CG  GLU B  68      64.355  84.504 -38.070  1.00 27.97           C
ANISOU 1967  CG  GLU B  68     3762   2772   4093  -1335    967   -654       C
ATOM   1968  CD  GLU B  68      64.837  85.904 -37.752  1.00 36.02           C
ANISOU 1968  CD  GLU B  68     4776   3784   5124  -1314   1041   -709       C
ATOM   1969  OE1 GLU B  68      66.060  86.090 -37.582  1.00 31.34           O
ANISOU 1969  OE1 GLU B  68     4196   3198   4514  -1306   1048   -736       O
ATOM   1970  OE2 GLU B  68      63.990  86.819 -37.674  1.00 36.39           O
ANISOU 1970  OE2 GLU B  68     4806   3818   5201  -1307   1094   -725       O
ATOM   1971  N   VAL B  69      63.245  84.015 -41.612  1.00 25.64           N
ANISOU 1971  N   VAL B  69     3415   2455   3873  -1291    881   -560       N
ATOM   1972  CA  VAL B  69      62.032  84.613 -42.175  1.00 26.30           C
ANISOU 1972  CA  VAL B  69     3469   2528   3997  -1285    900   -541       C
ATOM   1973  C   VAL B  69      61.011  83.532 -42.526  1.00 26.56           C
ANISOU 1973  C   VAL B  69     3497   2568   4027  -1314    843   -482       C
ATOM   1974  O   VAL B  69      59.828  83.617 -42.158  1.00 28.89           O
ANISOU 1974  O   VAL B  69     3778   2863   4336  -1333    854   -462       O
ATOM   1975  CB  VAL B  69      62.377  85.481 -43.398  1.00 28.92           C
ANISOU 1975  CB  VAL B  69     3779   2846   4363  -1245    918   -551       C
ATOM   1976  CG1 VAL B  69      61.105  86.021 -44.033  1.00 27.85           C
ANISOU 1976  CG1 VAL B  69     3611   2700   4270  -1241    932   -524       C
ATOM   1977  CG2 VAL B  69      63.294  86.625 -42.993  1.00 29.28           C
ANISOU 1977  CG2 VAL B  69     3826   2886   4414  -1216    983   -611       C
ATOM   1978  N   VAL B  70      61.450  82.499 -43.249  1.00 26.63           N
ANISOU 1978  N   VAL B  70     3516   2583   4019  -1318    783   -453       N
ATOM   1979  CA  VAL B  70      60.517  81.450 -43.646  1.00 28.57           C
ANISOU 1979  CA  VAL B  70     3757   2837   4263  -1345    731   -398       C
ATOM   1980  C   VAL B  70      60.057  80.655 -42.431  1.00 30.16           C
ANISOU 1980  C   VAL B  70     3974   3051   4436  -1380    721   -390       C
ATOM   1981  O   VAL B  70      58.922  80.161 -42.401  1.00 30.99           O
ANISOU 1981  O   VAL B  70     4067   3162   4547  -1405    702   -351       O
ATOM   1982  CB  VAL B  70      61.139  80.548 -44.731  1.00 27.88           C
ANISOU 1982  CB  VAL B  70     3678   2751   4164  -1340    675   -373       C
ATOM   1983  CG1 VAL B  70      61.762  81.399 -45.830  1.00 36.72           C
ANISOU 1983  CG1 VAL B  70     4785   3858   5308  -1303    689   -389       C
ATOM   1984  CG2 VAL B  70      62.163  79.586 -44.139  1.00 26.03           C
ANISOU 1984  CG2 VAL B  70     3476   2524   3890  -1348    650   -384       C
ATOM   1985  N   SER B  71      60.905  80.535 -41.404  1.00 29.50           N
ANISOU 1985  N   SER B  71     3915   2971   4321  -1384    736   -425       N
ATOM   1986  CA  SER B  71      60.460  79.916 -40.160  1.00 30.22           C
ANISOU 1986  CA  SER B  71     4021   3076   4387  -1416    734   -422       C
ATOM   1987  C   SER B  71      59.320  80.713 -39.538  1.00 29.27           C
ANISOU 1987  C   SER B  71     3882   2951   4287  -1427    779   -425       C
ATOM   1988  O   SER B  71      58.298  80.147 -39.126  1.00 30.38           O
ANISOU 1988  O   SER B  71     4017   3100   4425  -1454    765   -395       O
ATOM   1989  CB  SER B  71      61.632  79.797 -39.185  1.00 31.17           C
ANISOU 1989  CB  SER B  71     4170   3202   4472  -1418    745   -460       C
ATOM   1990  OG  SER B  71      61.177  79.764 -37.844  1.00 32.72           O
ANISOU 1990  OG  SER B  71     4376   3408   4650  -1444    768   -472       O
ATOM   1991  N   ARG B  72      59.479  82.038 -39.472  1.00 30.31           N
ANISOU 1991  N   ARG B  72     4004   3070   4442  -1404    837   -463       N
ATOM   1992  CA  ARG B  72      58.428  82.888 -38.923  1.00 34.61           C
ANISOU 1992  CA  ARG B  72     4530   3607   5012  -1410    887   -469       C
ATOM   1993  C   ARG B  72      57.141  82.782 -39.727  1.00 26.85           C
ANISOU 1993  C   ARG B  72     3517   2623   4063  -1417    867   -414       C
ATOM   1994  O   ARG B  72      56.046  82.875 -39.158  1.00 27.99           O
ANISOU 1994  O   ARG B  72     3649   2768   4219  -1436    884   -396       O
ATOM   1995  CB  ARG B  72      58.895  84.343 -38.870  1.00 42.11           C
ANISOU 1995  CB  ARG B  72     5474   4542   5985  -1379    957   -521       C
ATOM   1996  CG  ARG B  72      59.863  84.650 -37.740  1.00 52.52           C
ANISOU 1996  CG  ARG B  72     6820   5865   7272  -1382    994   -575       C
ATOM   1997  CD  ARG B  72      60.665  85.909 -38.032  1.00 52.75           C
ANISOU 1997  CD  ARG B  72     6844   5880   7320  -1345   1050   -625       C
ATOM   1998  NE  ARG B  72      60.128  87.070 -37.332  1.00 61.66           N
ANISOU 1998  NE  ARG B  72     7964   6994   8469  -1342   1128   -661       N
ATOM   1999  CZ  ARG B  72      59.677  88.165 -37.930  1.00 65.47           C
ANISOU 1999  CZ  ARG B  72     8420   7456   8998  -1312   1176   -671       C
ATOM   2000  NH1 ARG B  72      59.682  88.286 -39.247  1.00 62.62           N
ANISOU 2000  NH1 ARG B  72     8038   7088   8668  -1285   1154   -647       N
ATOM   2001  NH2 ARG B  72      59.209  89.163 -37.186  1.00 61.89           N
ANISOU 2001  NH2 ARG B  72     7964   6988   8563  -1310   1251   -705       N
ATOM   2002  N   GLU B  73      57.245  82.596 -41.046  1.00 29.14           N
ANISOU 2002  N   GLU B  73     3793   2910   4368  -1402    831   -386       N
ATOM   2003  CA  GLU B  73      56.022  82.514 -41.847  1.00 28.01           C
ANISOU 2003  CA  GLU B  73     3618   2767   4256  -1412    809   -330       C
ATOM   2004  C   GLU B  73      55.319  81.169 -41.671  1.00 31.50           C
ANISOU 2004  C   GLU B  73     4063   3228   4679  -1448    755   -281       C
ATOM   2005  O   GLU B  73      54.093  81.128 -41.518  1.00 31.25           O
ANISOU 2005  O   GLU B  73     4008   3201   4665  -1469    755   -242       O
ATOM   2006  CB  GLU B  73      56.315  82.784 -43.322  1.00 23.94           C
ANISOU 2006  CB  GLU B  73     3087   2246   3765  -1387    789   -315       C
ATOM   2007  CG  GLU B  73      56.791  84.196 -43.598  1.00 28.62           C
ANISOU 2007  CG  GLU B  73     3668   2819   4386  -1349    848   -359       C
ATOM   2008  CD  GLU B  73      56.596  84.596 -45.045  1.00 32.23           C
ANISOU 2008  CD  GLU B  73     4099   3270   4877  -1329    834   -332       C
ATOM   2009  OE1 GLU B  73      55.468  84.441 -45.552  1.00 28.84           O
ANISOU 2009  OE1 GLU B  73     3644   2847   4469  -1347    813   -277       O
ATOM   2010  OE2 GLU B  73      57.570  85.062 -45.675  1.00 33.88           O
ANISOU 2010  OE2 GLU B  73     4312   3470   5090  -1296    845   -363       O
ATOM   2011  N   VAL B  74      56.065  80.059 -41.685  1.00 28.45           N
ANISOU 2011  N   VAL B  74     3703   2851   4256  -1456    711   -281       N
ATOM   2012  CA  VAL B  74      55.434  78.741 -41.552  1.00 25.59           C
ANISOU 2012  CA  VAL B  74     3344   2504   3875  -1487    664   -239       C
ATOM   2013  C   VAL B  74      55.094  78.392 -40.108  1.00 28.51           C
ANISOU 2013  C   VAL B  74     3728   2884   4221  -1511    680   -250       C
ATOM   2014  O   VAL B  74      54.434  77.366 -39.861  1.00 30.20           O
ANISOU 2014  O   VAL B  74     3942   3111   4420  -1537    649   -217       O
ATOM   2015  CB  VAL B  74      56.339  77.673 -42.201  1.00 26.59           C
ANISOU 2015  CB  VAL B  74     3493   2635   3975  -1484    615   -234       C
ATOM   2016  CG1 VAL B  74      55.590  76.362 -42.414  1.00 40.30           C
ANISOU 2016  CG1 VAL B  74     5227   4386   5699  -1512    570   -188       C
ATOM   2017  CG2 VAL B  74      56.862  78.173 -43.534  1.00 28.42           C
ANISOU 2017  CG2 VAL B  74     3714   2855   4228  -1456    607   -234       C
ATOM   2018  N   SER B  75      55.512  79.223 -39.147  1.00 28.87           N
ANISOU 2018  N   SER B  75     3786   2923   4261  -1504    730   -298       N
ATOM   2019  CA  SER B  75      55.185  78.966 -37.748  1.00 26.54           C
ANISOU 2019  CA  SER B  75     3504   2637   3943  -1528    748   -311       C
ATOM   2020  C   SER B  75      53.682  78.878 -37.510  1.00 27.41           C
ANISOU 2020  C   SER B  75     3588   2752   4073  -1551    751   -268       C
ATOM   2021  O   SER B  75      53.244  78.141 -36.622  1.00 28.93           O
ANISOU 2021  O   SER B  75     3792   2958   4244  -1576    742   -258       O
ATOM   2022  CB  SER B  75      55.797  80.049 -36.859  1.00 26.01           C
ANISOU 2022  CB  SER B  75     3450   2560   3871  -1516    809   -369       C
ATOM   2023  OG  SER B  75      55.111  80.139 -35.622  1.00 25.11           O
ANISOU 2023  OG  SER B  75     3340   2451   3749  -1539    839   -377       O
ATOM   2024  N   GLY B  76      52.874  79.600 -38.289  1.00 25.19           N
ANISOU 2024  N   GLY B  76     3273   2463   3836  -1542    763   -238       N
ATOM   2025  CA  GLY B  76      51.433  79.543 -38.087  1.00 27.41           C
ANISOU 2025  CA  GLY B  76     3525   2751   4139  -1564    766   -190       C
ATOM   2026  C   GLY B  76      50.847  78.186 -38.436  1.00 25.57           C
ANISOU 2026  C   GLY B  76     3286   2536   3893  -1588    708   -138       C
ATOM   2027  O   GLY B  76      50.074  77.606 -37.663  1.00 25.80           O
ANISOU 2027  O   GLY B  76     3314   2578   3913  -1613    704   -117       O
ATOM   2028  N   ILE B  77      51.201  77.665 -39.613  1.00 25.34           N
ANISOU 2028  N   ILE B  77     3254   2508   3865  -1580    665   -118       N
ATOM   2029  CA  ILE B  77      50.750  76.334 -40.006  1.00 25.35           C
ANISOU 2029  CA  ILE B  77     3254   2526   3852  -1601    614    -76       C
ATOM   2030  C   ILE B  77      51.270  75.290 -39.027  1.00 25.27           C
ANISOU 2030  C   ILE B  77     3282   2526   3794  -1615    602   -102       C
ATOM   2031  O   ILE B  77      50.557  74.341 -38.663  1.00 25.43           O
ANISOU 2031  O   ILE B  77     3302   2561   3800  -1639    583    -75       O
ATOM   2032  CB  ILE B  77      51.191  76.027 -41.449  1.00 25.11           C
ANISOU 2032  CB  ILE B  77     3219   2492   3829  -1589    577    -59       C
ATOM   2033  CG1 ILE B  77      50.901  77.221 -42.361  1.00 33.57           C
ANISOU 2033  CG1 ILE B  77     4257   3554   4945  -1571    594    -42       C
ATOM   2034  CG2 ILE B  77      50.503  74.772 -41.964  1.00 25.21           C
ANISOU 2034  CG2 ILE B  77     3224   2520   3833  -1611    535    -13       C
ATOM   2035  CD1 ILE B  77      49.438  77.394 -42.697  1.00 38.74           C
ANISOU 2035  CD1 ILE B  77     4866   4218   5637  -1589    592     22       C
ATOM   2036  N   LYS B  78      52.518  75.451 -38.575  1.00 25.04           N
ANISOU 2036  N   LYS B  78     3285   2490   3739  -1601    614   -153       N
ATOM   2037  CA  LYS B  78      53.068  74.498 -37.616  1.00 24.99           C
ANISOU 2037  CA  LYS B  78     3313   2494   3686  -1614    603   -175       C
ATOM   2038  C   LYS B  78      52.297  74.537 -36.301  1.00 25.29           C
ANISOU 2038  C   LYS B  78     3351   2541   3716  -1637    629   -177       C
ATOM   2039  O   LYS B  78      52.025  73.490 -35.700  1.00 27.94           O
ANISOU 2039  O   LYS B  78     3701   2892   4022  -1658    609   -167       O
ATOM   2040  CB  LYS B  78      54.553  74.779 -37.389  1.00 24.72           C
ANISOU 2040  CB  LYS B  78     3309   2453   3630  -1595    613   -225       C
ATOM   2041  CG  LYS B  78      55.205  73.871 -36.361  1.00 30.94           C
ANISOU 2041  CG  LYS B  78     4131   3253   4371  -1610    603   -245       C
ATOM   2042  CD  LYS B  78      56.719  73.920 -36.465  1.00 27.88           C
ANISOU 2042  CD  LYS B  78     3769   2861   3965  -1590    600   -280       C
ATOM   2043  CE  LYS B  78      57.312  74.941 -35.509  1.00 31.92           C
ANISOU 2043  CE  LYS B  78     4290   3367   4471  -1584    645   -327       C
ATOM   2044  NZ  LYS B  78      57.898  74.290 -34.304  1.00 28.47           N
ANISOU 2044  NZ  LYS B  78     3883   2944   3991  -1602    642   -346       N
ATOM   2045  N   ALA B  79      51.924  75.736 -35.846  1.00 25.47           N
ANISOU 2045  N   ALA B  79     3360   2554   3765  -1632    675   -192       N
ATOM   2046  CA  ALA B  79      51.148  75.859 -34.618  1.00 26.52           C
ANISOU 2046  CA  ALA B  79     3491   2693   3893  -1652    704   -194       C
ATOM   2047  C   ALA B  79      49.773  75.227 -34.772  1.00 27.02           C
ANISOU 2047  C   ALA B  79     3527   2768   3971  -1673    683   -136       C
ATOM   2048  O   ALA B  79      49.267  74.596 -33.838  1.00 26.47           O
ANISOU 2048  O   ALA B  79     3466   2711   3880  -1696    682   -130       O
ATOM   2049  CB  ALA B  79      51.022  77.328 -34.218  1.00 31.89           C
ANISOU 2049  CB  ALA B  79     4159   3356   4599  -1640    764   -222       C
ATOM   2050  N   ALA B  80      49.151  75.383 -35.943  1.00 28.79           N
ANISOU 2050  N   ALA B  80     3717   2990   4231  -1667    667    -92       N
ATOM   2051  CA  ALA B  80      47.869  74.724 -36.181  1.00 27.42           C
ANISOU 2051  CA  ALA B  80     3515   2830   4072  -1688    645    -33       C
ATOM   2052  C   ALA B  80      48.009  73.205 -36.114  1.00 26.19           C
ANISOU 2052  C   ALA B  80     3384   2692   3876  -1704    603    -27       C
ATOM   2053  O   ALA B  80      47.162  72.515 -35.526  1.00 26.41           O
ANISOU 2053  O   ALA B  80     3407   2733   3892  -1726    598     -4       O
ATOM   2054  CB  ALA B  80      47.298  75.154 -37.532  1.00 28.49           C
ANISOU 2054  CB  ALA B  80     3611   2963   4253  -1679    632     15       C
ATOM   2055  N   TYR B  81      49.083  72.668 -36.699  1.00 25.87           N
ANISOU 2055  N   TYR B  81     3370   2650   3810  -1693    577    -49       N
ATOM   2056  CA  TYR B  81      49.285  71.220 -36.681  1.00 25.86           C
ANISOU 2056  CA  TYR B  81     3395   2664   3766  -1707    542    -45       C
ATOM   2057  C   TYR B  81      49.509  70.713 -35.258  1.00 25.82           C
ANISOU 2057  C   TYR B  81     3421   2669   3721  -1723    551    -73       C
ATOM   2058  O   TYR B  81      48.939  69.692 -34.847  1.00 27.59           O
ANISOU 2058  O   TYR B  81     3652   2910   3919  -1744    536    -55       O
ATOM   2059  CB  TYR B  81      50.462  70.847 -37.584  1.00 29.98           C
ANISOU 2059  CB  TYR B  81     3939   3180   4271  -1690    517    -63       C
ATOM   2060  CG  TYR B  81      50.048  70.279 -38.923  1.00 31.65           C
ANISOU 2060  CG  TYR B  81     4137   3397   4493  -1692    486    -26       C
ATOM   2061  CD1 TYR B  81      49.314  71.039 -39.825  1.00 31.36           C
ANISOU 2061  CD1 TYR B  81     4058   3352   4503  -1687    490      8       C
ATOM   2062  CD2 TYR B  81      50.389  68.983 -39.284  1.00 33.82           C
ANISOU 2062  CD2 TYR B  81     4439   3683   4727  -1702    456    -24       C
ATOM   2063  CE1 TYR B  81      48.934  70.525 -41.051  1.00 32.13           C
ANISOU 2063  CE1 TYR B  81     4142   3456   4609  -1691    464     41       C
ATOM   2064  CE2 TYR B  81      50.013  68.460 -40.507  1.00 42.38           C
ANISOU 2064  CE2 TYR B  81     5515   4773   5815  -1707    433      6       C
ATOM   2065  CZ  TYR B  81      49.285  69.234 -41.386  1.00 41.06           C
ANISOU 2065  CZ  TYR B  81     5307   4600   5696  -1702    437     37       C
ATOM   2066  OH  TYR B  81      48.908  68.719 -42.604  1.00 43.66           O
ANISOU 2066  OH  TYR B  81     5627   4936   6026  -1709    415     65       O
ATOM   2067  N   GLU B  82      50.340  71.418 -34.485  1.00 25.74           N
ANISOU 2067  N   GLU B  82     3429   2651   3703  -1713    578   -116       N
ATOM   2068  CA  GLU B  82      50.560  70.997 -33.104  1.00 27.88           C
ANISOU 2068  CA  GLU B  82     3727   2932   3935  -1729    589   -142       C
ATOM   2069  C   GLU B  82      49.317  71.192 -32.244  1.00 28.78           C
ANISOU 2069  C   GLU B  82     3822   3052   4061  -1749    612   -124       C
ATOM   2070  O   GLU B  82      49.123  70.459 -31.270  1.00 29.88           O
ANISOU 2070  O   GLU B  82     3979   3206   4167  -1769    608   -128       O
ATOM   2071  CB  GLU B  82      51.755  71.730 -32.493  1.00 28.29           C
ANISOU 2071  CB  GLU B  82     3801   2974   3974  -1716    614   -194       C
ATOM   2072  CG  GLU B  82      52.975  71.797 -33.389  1.00 27.98           C
ANISOU 2072  CG  GLU B  82     3774   2926   3933  -1692    598   -210       C
ATOM   2073  CD  GLU B  82      53.640  70.445 -33.574  1.00 35.69           C
ANISOU 2073  CD  GLU B  82     4777   3913   4871  -1698    559   -205       C
ATOM   2074  OE1 GLU B  82      54.234  69.933 -32.602  1.00 41.32           O
ANISOU 2074  OE1 GLU B  82     5517   4636   5547  -1709    558   -225       O
ATOM   2075  OE2 GLU B  82      53.565  69.894 -34.693  1.00 36.18           O
ANISOU 2075  OE2 GLU B  82     4833   3974   4939  -1692    530   -179       O
ATOM   2076  N   ALA B  83      48.456  72.151 -32.591  1.00 26.68           N
ANISOU 2076  N   ALA B  83     3520   2776   3842  -1744    635   -101       N
ATOM   2077  CA  ALA B  83      47.184  72.278 -31.890  1.00 26.72           C
ANISOU 2077  CA  ALA B  83     3503   2787   3862  -1762    655    -75       C
ATOM   2078  C   ALA B  83      46.287  71.079 -32.168  1.00 27.05           C
ANISOU 2078  C   ALA B  83     3535   2848   3895  -1780    621    -29       C
ATOM   2079  O   ALA B  83      45.622  70.568 -31.257  1.00 28.88           O
ANISOU 2079  O   ALA B  83     3770   3092   4110  -1800    626    -21       O
ATOM   2080  CB  ALA B  83      46.487  73.577 -32.293  1.00 26.93           C
ANISOU 2080  CB  ALA B  83     3490   2799   3943  -1751    689    -54       C
ATOM   2081  N   GLU B  84      46.251  70.624 -33.423  1.00 26.85           N
ANISOU 2081  N   GLU B  84     3498   2824   3879  -1774    589     -2       N
ATOM   2082  CA  GLU B  84      45.533  69.390 -33.734  1.00 27.24           C
ANISOU 2082  CA  GLU B  84     3546   2894   3911  -1792    558     33       C
ATOM   2083  C   GLU B  84      46.088  68.218 -32.931  1.00 26.64           C
ANISOU 2083  C   GLU B  84     3514   2833   3775  -1807    541      6       C
ATOM   2084  O   GLU B  84      45.328  67.419 -32.370  1.00 28.16           O
ANISOU 2084  O   GLU B  84     3710   3043   3947  -1828    535     23       O
ATOM   2085  CB  GLU B  84      45.603  69.091 -35.232  1.00 36.41           C
ANISOU 2085  CB  GLU B  84     4696   4055   5084  -1784    530     57       C
ATOM   2086  CG  GLU B  84      44.606  69.862 -36.085  1.00 42.79           C
ANISOU 2086  CG  GLU B  84     5452   4857   5950  -1780    538    105       C
ATOM   2087  CD  GLU B  84      44.992  69.882 -37.554  1.00 42.86           C
ANISOU 2087  CD  GLU B  84     5452   4861   5973  -1767    516    116       C
ATOM   2088  OE1 GLU B  84      44.805  68.850 -38.233  1.00 39.62           O
ANISOU 2088  OE1 GLU B  84     5050   4464   5537  -1779    488    132       O
ATOM   2089  OE2 GLU B  84      45.482  70.927 -38.031  1.00 37.72           O
ANISOU 2089  OE2 GLU B  84     4788   4192   5353  -1746    528    108       O
ATOM   2090  N   LEU B  85      47.419  68.102 -32.867  1.00 26.36           N
ANISOU 2090  N   LEU B  85     3512   2791   3711  -1795    534    -34       N
ATOM   2091  CA  LEU B  85      48.044  67.035 -32.083  1.00 26.25           C
ANISOU 2091  CA  LEU B  85     3539   2792   3642  -1807    519    -56       C
ATOM   2092  C   LEU B  85      47.635  67.107 -30.615  1.00 29.42           C
ANISOU 2092  C   LEU B  85     3947   3202   4030  -1824    542    -69       C
ATOM   2093  O   LEU B  85      47.298  66.086 -29.998  1.00 33.79           O
ANISOU 2093  O   LEU B  85     4517   3774   4548  -1844    529    -62       O
ATOM   2094  CB  LEU B  85      49.566  67.108 -32.214  1.00 25.95           C
ANISOU 2094  CB  LEU B  85     3529   2745   3585  -1790    514    -94       C
ATOM   2095  CG  LEU B  85      50.328  65.783 -32.332  1.00 28.38           C
ANISOU 2095  CG  LEU B  85     3872   3065   3845  -1795    482    -98       C
ATOM   2096  CD1 LEU B  85      49.939  65.013 -33.580  1.00 31.14           C
ANISOU 2096  CD1 LEU B  85     4218   3420   4193  -1797    454    -67       C
ATOM   2097  CD2 LEU B  85      51.832  66.023 -32.291  1.00 33.40           C
ANISOU 2097  CD2 LEU B  85     4531   3690   4469  -1777    483   -133       C
ATOM   2098  N   GLY B  86      47.672  68.308 -30.036  1.00 28.68           N
ANISOU 2098  N   GLY B  86     3842   3094   3961  -1817    578    -89       N
ATOM   2099  CA  GLY B  86      47.324  68.455 -28.633  1.00 28.34           C
ANISOU 2099  CA  GLY B  86     3807   3057   3904  -1834    604   -104       C
ATOM   2100  C   GLY B  86      45.877  68.111 -28.350  1.00 30.81           C
ANISOU 2100  C   GLY B  86     4097   3381   4229  -1852    607    -65       C
ATOM   2101  O   GLY B  86      45.573  67.427 -27.369  1.00 36.22           O
ANISOU 2101  O   GLY B  86     4798   4082   4882  -1872    605    -68       O
ATOM   2102  N   ASP B  87      44.962  68.581 -29.203  1.00 28.41           N
ANISOU 2102  N   ASP B  87     3754   3071   3971  -1846    610    -25       N
ATOM   2103  CA  ASP B  87      43.553  68.245 -29.029  1.00 33.24           C
ANISOU 2103  CA  ASP B  87     4339   3694   4598  -1863    611     19       C
ATOM   2104  C   ASP B  87      43.328  66.743 -29.159  1.00 34.47           C
ANISOU 2104  C   ASP B  87     4513   3872   4711  -1879    574     34       C
ATOM   2105  O   ASP B  87      42.559  66.150 -28.388  1.00 35.18           O
ANISOU 2105  O   ASP B  87     4604   3977   4784  -1898    575     47       O
ATOM   2106  CB  ASP B  87      42.702  69.006 -30.046  1.00 33.12           C
ANISOU 2106  CB  ASP B  87     4274   3668   4641  -1852    620     64       C
ATOM   2107  CG  ASP B  87      42.735  70.507 -29.830  1.00 34.45           C
ANISOU 2107  CG  ASP B  87     4423   3816   4851  -1838    662     54       C
ATOM   2108  OD1 ASP B  87      42.780  70.939 -28.660  1.00 36.94           O
ANISOU 2108  OD1 ASP B  87     4753   4128   5157  -1845    694     26       O
ATOM   2109  OD2 ASP B  87      42.713  71.254 -30.831  1.00 29.71           O
ANISOU 2109  OD2 ASP B  87     3795   3203   4290  -1822    665     73       O
ATOM   2110  N   ALA B  88      44.001  66.109 -30.125  1.00 36.22           N
ANISOU 2110  N   ALA B  88     4750   4097   4914  -1872    543     31       N
ATOM   2111  CA  ALA B  88      43.861  64.669 -30.303  1.00 31.02           C
ANISOU 2111  CA  ALA B  88     4115   3462   4210  -1888    510     43       C
ATOM   2112  C   ALA B  88      44.334  63.911 -29.070  1.00 33.07           C
ANISOU 2112  C   ALA B  88     4413   3735   4419  -1902    507     14       C
ATOM   2113  O   ALA B  88      43.656  62.989 -28.607  1.00 35.20           O
ANISOU 2113  O   ALA B  88     4691   4024   4660  -1922    497     29       O
ATOM   2114  CB  ALA B  88      44.627  64.215 -31.545  1.00 26.89           C
ANISOU 2114  CB  ALA B  88     3605   2937   3673  -1878    482     41       C
ATOM   2115  N   ARG B  89      45.487  64.293 -28.512  1.00 33.30           N
ANISOU 2115  N   ARG B  89     4465   3754   4435  -1892    517    -26       N
ATOM   2116  CA  ARG B  89      45.994  63.587 -27.336  1.00 33.75           C
ANISOU 2116  CA  ARG B  89     4556   3824   4443  -1906    514    -51       C
ATOM   2117  C   ARG B  89      45.137  63.860 -26.104  1.00 32.05           C
ANISOU 2117  C   ARG B  89     4332   3614   4231  -1922    539    -50       C
ATOM   2118  O   ARG B  89      44.965  62.977 -25.252  1.00 35.21           O
ANISOU 2118  O   ARG B  89     4752   4032   4592  -1941    531    -52       O
ATOM   2119  CB  ARG B  89      47.451  63.964 -27.074  1.00 45.90           C
ANISOU 2119  CB  ARG B  89     6118   5352   5969  -1893    519    -91       C
ATOM   2120  CG  ARG B  89      48.269  62.835 -26.475  1.00 46.09           C
ANISOU 2120  CG  ARG B  89     6181   5393   5940  -1903    498   -106       C
ATOM   2121  CD  ARG B  89      48.988  62.029 -27.546  1.00 56.11           C
ANISOU 2121  CD  ARG B  89     7466   6662   7192  -1894    468    -98       C
ATOM   2122  NE  ARG B  89      49.715  62.876 -28.484  1.00 59.24           N
ANISOU 2122  NE  ARG B  89     7853   7038   7619  -1869    471   -109       N
ATOM   2123  CZ  ARG B  89      50.604  62.428 -29.359  1.00 54.17           C
ANISOU 2123  CZ  ARG B  89     7225   6391   6967  -1856    451   -110       C
ATOM   2124  NH1 ARG B  89      50.899  61.142 -29.448  1.00 60.11           N
ANISOU 2124  NH1 ARG B  89     8003   7157   7680  -1866    426   -101       N
ATOM   2125  NH2 ARG B  89      51.212  63.292 -30.167  1.00 40.53           N
ANISOU 2125  NH2 ARG B  89     5486   4643   5270  -1834    456   -120       N
ATOM   2126  N   LYS B  90      44.588  65.072 -25.991  1.00 35.20           N
ANISOU 2126  N   LYS B  90     4701   3997   4676  -1916    572    -46       N
ATOM   2127  CA  LYS B  90      43.681  65.374 -24.889  1.00 40.28           C
ANISOU 2127  CA  LYS B  90     5334   4644   5326  -1931    599    -42       C
ATOM   2128  C   LYS B  90      42.452  64.477 -24.940  1.00 42.44           C
ANISOU 2128  C   LYS B  90     5594   4935   5595  -1947    583     -0       C
ATOM   2129  O   LYS B  90      42.076  63.856 -23.936  1.00 37.90           O
ANISOU 2129  O   LYS B  90     5034   4376   4990  -1966    584     -3       O
ATOM   2130  CB  LYS B  90      43.285  66.851 -24.935  1.00 43.26           C
ANISOU 2130  CB  LYS B  90     5680   4999   5758  -1920    639    -39       C
ATOM   2131  CG  LYS B  90      41.945  67.174 -24.292  1.00 50.76           C
ANISOU 2131  CG  LYS B  90     6603   5950   6733  -1932    666    -11       C
ATOM   2132  CD  LYS B  90      41.619  68.654 -24.441  1.00 51.16           C
ANISOU 2132  CD  LYS B  90     6623   5978   6838  -1919    707     -6       C
ATOM   2133  CE  LYS B  90      41.044  68.951 -25.819  1.00 49.13           C
ANISOU 2133  CE  LYS B  90     6324   5713   6628  -1904    696     41       C
ATOM   2134  NZ  LYS B  90      39.586  68.668 -25.897  1.00 50.94           N
ANISOU 2134  NZ  LYS B  90     6517   5953   6885  -1915    697     98       N
ATOM   2135  N   THR B  91      41.815  64.393 -26.112  1.00 40.02           N
ANISOU 2135  N   THR B  91     5260   4629   5316  -1941    569     38       N
ATOM   2136  CA  THR B  91      40.682  63.486 -26.271  1.00 38.12           C
ANISOU 2136  CA  THR B  91     5009   4408   5066  -1958    553     77       C
ATOM   2137  C   THR B  91      41.099  62.035 -26.045  1.00 35.55           C
ANISOU 2137  C   THR B  91     4724   4105   4677  -1972    520     65       C
ATOM   2138  O   THR B  91      40.331  61.239 -25.488  1.00 35.75           O
ANISOU 2138  O   THR B  91     4755   4150   4677  -1991    514     80       O
ATOM   2139  CB  THR B  91      40.060  63.662 -27.657  1.00 34.59           C
ANISOU 2139  CB  THR B  91     4528   3959   4656  -1950    543    117       C
ATOM   2140  OG1 THR B  91      39.800  65.052 -27.899  1.00 31.76           O
ANISOU 2140  OG1 THR B  91     4131   3578   4359  -1934    574    130       O
ATOM   2141  CG2 THR B  91      38.757  62.885 -27.762  1.00 33.91           C
ANISOU 2141  CG2 THR B  91     4426   3895   4565  -1969    532    160       C
ATOM   2142  N   LEU B  92      42.323  61.682 -26.446  1.00 37.14           N
ANISOU 2142  N   LEU B  92     4956   4306   4851  -1964    502     39       N
ATOM   2143  CA  LEU B  92      42.796  60.310 -26.291  1.00 29.22           C
ANISOU 2143  CA  LEU B  92     3991   3322   3789  -1976    473     31       C
ATOM   2144  C   LEU B  92      42.876  59.925 -24.822  1.00 30.07           C
ANISOU 2144  C   LEU B  92     4120   3441   3865  -1990    481     11       C
ATOM   2145  O   LEU B  92      42.426  58.845 -24.430  1.00 33.96           O
ANISOU 2145  O   LEU B  92     4629   3955   4320  -2008    465     22       O
ATOM   2146  CB  LEU B  92      44.156  60.145 -26.976  1.00 35.92           C
ANISOU 2146  CB  LEU B  92     4863   4162   4622  -1961    456      9       C
ATOM   2147  CG  LEU B  92      44.903  58.805 -26.925  1.00 32.72           C
ANISOU 2147  CG  LEU B  92     4498   3772   4161  -1969    429      0       C
ATOM   2148  CD1 LEU B  92      45.801  58.683 -28.139  1.00 39.41           C
ANISOU 2148  CD1 LEU B  92     5356   4610   5008  -1953    412     -3       C
ATOM   2149  CD2 LEU B  92      45.728  58.626 -25.649  1.00 36.73           C
ANISOU 2149  CD2 LEU B  92     5032   4284   4641  -1973    435    -30       C
ATOM   2150  N   ASP B  93      43.447  60.799 -23.993  1.00 33.51           N
ANISOU 2150  N   ASP B  93     4558   3864   4311  -1985    506    -19       N
ATOM   2151  CA  ASP B  93      43.538  60.474 -22.573  1.00 36.66           C
ANISOU 2151  CA  ASP B  93     4977   4274   4677  -2001    515    -38       C
ATOM   2152  C   ASP B  93      42.178  60.570 -21.888  1.00 37.84           C
ANISOU 2152  C   ASP B  93     5107   4430   4840  -2015    532    -17       C
ATOM   2153  O   ASP B  93      41.894  59.789 -20.969  1.00 37.41           O
ANISOU 2153  O   ASP B  93     5069   4393   4750  -2033    527    -18       O
ATOM   2154  CB  ASP B  93      44.569  61.372 -21.887  1.00 38.15           C
ANISOU 2154  CB  ASP B  93     5178   4450   4869  -1994    537    -78       C
ATOM   2155  CG  ASP B  93      45.991  60.869 -22.079  1.00 34.65           C
ANISOU 2155  CG  ASP B  93     4764   4008   4393  -1987    516   -100       C
ATOM   2156  OD1 ASP B  93      46.427  59.975 -21.321  1.00 27.20           O
ANISOU 2156  OD1 ASP B  93     3848   3082   3406  -2000    503   -108       O
ATOM   2157  OD2 ASP B  93      46.664  61.346 -23.016  1.00 35.68           O
ANISOU 2157  OD2 ASP B  93     4890   4124   4544  -1968    513   -105       O
ATOM   2158  N   SER B  94      41.320  61.498 -22.331  1.00 36.74           N
ANISOU 2158  N   SER B  94     4930   4277   4753  -2008    553      5       N
ATOM   2159  CA  SER B  94      39.967  61.573 -21.786  1.00 42.76           C
ANISOU 2159  CA  SER B  94     5669   5044   5533  -2020    570     33       C
ATOM   2160  C   SER B  94      39.170  60.306 -22.080  1.00 38.57           C
ANISOU 2160  C   SER B  94     5141   4538   4976  -2034    541     64       C
ATOM   2161  O   SER B  94      38.285  59.937 -21.301  1.00 33.59           O
ANISOU 2161  O   SER B  94     4506   3919   4336  -2049    548     78       O
ATOM   2162  CB  SER B  94      39.244  62.797 -22.348  1.00 38.79           C
ANISOU 2162  CB  SER B  94     5122   4521   5096  -2007    597     58       C
ATOM   2163  OG  SER B  94      37.879  62.802 -21.970  1.00 38.51           O
ANISOU 2163  OG  SER B  94     5059   4491   5082  -2017    612     94       O
ATOM   2164  N   VAL B  95      39.460  59.637 -23.195  1.00 39.29           N
ANISOU 2164  N   VAL B  95     5240   4637   5052  -2030    511     75       N
ATOM   2165  CA  VAL B  95      38.799  58.371 -23.503  1.00 36.14           C
ANISOU 2165  CA  VAL B  95     4850   4262   4618  -2046    483    100       C
ATOM   2166  C   VAL B  95      39.488  57.185 -22.821  1.00 35.97           C
ANISOU 2166  C   VAL B  95     4873   4259   4534  -2058    463     77       C
ATOM   2167  O   VAL B  95      38.817  56.234 -22.401  1.00 37.31           O
ANISOU 2167  O   VAL B  95     5053   4450   4672  -2076    451     91       O
ATOM   2168  CB  VAL B  95      38.728  58.179 -25.030  1.00 30.08           C
ANISOU 2168  CB  VAL B  95     4074   3497   3860  -2040    462    123       C
ATOM   2169  CG1 VAL B  95      38.407  56.731 -25.394  1.00 28.15           C
ANISOU 2169  CG1 VAL B  95     3853   3280   3563  -2059    430    138       C
ATOM   2170  CG2 VAL B  95      37.697  59.123 -25.633  1.00 28.40           C
ANISOU 2170  CG2 VAL B  95     3811   3274   3706  -2034    481    158       C
ATOM   2171  N   ALA B  96      40.816  57.225 -22.685  1.00 33.81           N
ANISOU 2171  N   ALA B  96     4625   3978   4244  -2049    459     45       N
ATOM   2172  CA  ALA B  96      41.534  56.122 -22.053  1.00 33.64           C
ANISOU 2172  CA  ALA B  96     4643   3972   4168  -2059    441     28       C
ATOM   2173  C   ALA B  96      41.219  56.039 -20.564  1.00 33.82           C
ANISOU 2173  C   ALA B  96     4672   4004   4174  -2074    455     16       C
ATOM   2174  O   ALA B  96      41.173  54.941 -19.993  1.00 33.64           O
ANISOU 2174  O   ALA B  96     4672   4002   4109  -2089    440     18       O
ATOM   2175  CB  ALA B  96      43.038  56.279 -22.281  1.00 34.26           C
ANISOU 2175  CB  ALA B  96     4741   4039   4238  -2045    435     -0       C
ATOM   2176  N   LYS B  97      41.007  57.188 -19.918  1.00 30.93           N
ANISOU 2176  N   LYS B  97     4287   3623   3842  -2071    487      5       N
ATOM   2177  CA  LYS B  97      40.545  57.180 -18.533  1.00 35.80           C
ANISOU 2177  CA  LYS B  97     4908   4249   4446  -2086    504     -4       C
ATOM   2178  C   LYS B  97      39.216  56.444 -18.411  1.00 38.89           C
ANISOU 2178  C   LYS B  97     5289   4657   4829  -2100    497     29       C
ATOM   2179  O   LYS B  97      39.030  55.609 -17.515  1.00 39.30           O
ANISOU 2179  O   LYS B  97     5360   4727   4844  -2116    489     26       O
ATOM   2180  CB  LYS B  97      40.420  58.614 -18.016  1.00 43.15           C
ANISOU 2180  CB  LYS B  97     5819   5159   5418  -2081    543    -19       C
ATOM   2181  CG  LYS B  97      40.293  58.738 -16.507  1.00 63.77           C
ANISOU 2181  CG  LYS B  97     8442   7777   8011  -2097    564    -39       C
ATOM   2182  CD  LYS B  97      41.648  58.982 -15.856  1.00 68.60           C
ANISOU 2182  CD  LYS B  97     9081   8387   8596  -2099    569    -80       C
ATOM   2183  CE  LYS B  97      41.516  59.858 -14.621  1.00 60.93           C
ANISOU 2183  CE  LYS B  97     8111   7411   7631  -2111    607   -105       C
ATOM   2184  NZ  LYS B  97      40.961  59.105 -13.465  1.00 60.14           N
ANISOU 2184  NZ  LYS B  97     8024   7330   7496  -2133    605   -103       N
ATOM   2185  N   GLU B  98      38.285  56.727 -19.326  1.00 37.86           N
ANISOU 2185  N   GLU B  98     5128   4522   4734  -2095    498     61       N
ATOM   2186  CA  GLU B  98      36.990  56.054 -19.310  1.00 35.78           C
ANISOU 2186  CA  GLU B  98     4853   4277   4466  -2109    490     95       C
ATOM   2187  C   GLU B  98      37.139  54.561 -19.572  1.00 28.51           C
ANISOU 2187  C   GLU B  98     3963   3381   3489  -2121    455    100       C
ATOM   2188  O   GLU B  98      36.431  53.747 -18.972  1.00 28.62           O
ANISOU 2188  O   GLU B  98     3984   3414   3475  -2137    448    111       O
ATOM   2189  CB  GLU B  98      36.060  56.692 -20.343  1.00 36.01           C
ANISOU 2189  CB  GLU B  98     4841   4297   4545  -2101    498    131       C
ATOM   2190  CG  GLU B  98      34.780  55.913 -20.604  1.00 29.19           C
ANISOU 2190  CG  GLU B  98     3964   3454   3671  -2115    485    170       C
ATOM   2191  CD  GLU B  98      33.548  56.794 -20.560  1.00 29.31           C
ANISOU 2191  CD  GLU B  98     3934   3460   3744  -2112    514    205       C
ATOM   2192  OE1 GLU B  98      33.635  57.963 -20.991  1.00 29.37           O
ANISOU 2192  OE1 GLU B  98     3912   3444   3803  -2096    536    210       O
ATOM   2193  OE2 GLU B  98      32.493  56.317 -20.092  1.00 30.73           O
ANISOU 2193  OE2 GLU B  98     4105   3655   3917  -2125    515    229       O
ATOM   2194  N   ARG B  99      38.053  54.182 -20.467  1.00 28.29           N
ANISOU 2194  N   ARG B  99     3953   3352   3444  -2113    434     92       N
ATOM   2195  CA  ARG B  99      38.260  52.766 -20.762  1.00 28.18           C
ANISOU 2195  CA  ARG B  99     3970   3360   3378  -2125    403     96       C
ATOM   2196  C   ARG B  99      38.798  52.021 -19.543  1.00 28.12           C
ANISOU 2196  C   ARG B  99     3992   3364   3328  -2135    400     75       C
ATOM   2197  O   ARG B  99      38.306  50.939 -19.189  1.00 33.26           O
ANISOU 2197  O   ARG B  99     4658   4036   3942  -2151    386     86       O
ATOM   2198  CB  ARG B  99      39.208  52.618 -21.953  1.00 27.98           C
ANISOU 2198  CB  ARG B  99     3957   3327   3347  -2113    386     91       C
ATOM   2199  CG  ARG B  99      39.282  51.214 -22.538  1.00 27.92           C
ANISOU 2199  CG  ARG B  99     3978   3339   3291  -2126    357    101       C
ATOM   2200  CD  ARG B  99      40.679  50.910 -23.061  1.00 27.68           C
ANISOU 2200  CD  ARG B  99     3974   3299   3244  -2115    345     83       C
ATOM   2201  NE  ARG B  99      41.010  49.493 -22.964  1.00 31.99           N
ANISOU 2201  NE  ARG B  99     4555   3862   3739  -2127    326     83       N
ATOM   2202  CZ  ARG B  99      41.880  48.873 -23.750  1.00 34.36           C
ANISOU 2202  CZ  ARG B  99     4878   4158   4018  -2123    311     79       C
ATOM   2203  NH1 ARG B  99      42.527  49.517 -24.708  1.00 34.99           N
ANISOU 2203  NH1 ARG B  99     4952   4220   4122  -2107    312     74       N
ATOM   2204  NH2 ARG B  99      42.104  47.574 -23.574  1.00 30.97           N
ANISOU 2204  NH2 ARG B  99     4479   3743   3544  -2136    297     81       N
ATOM   2205  N   ALA B 100      39.818  52.589 -18.890  1.00 28.84           N
ANISOU 2205  N   ALA B 100     4092   3442   3423  -2127    412     46       N
ATOM   2206  CA  ALA B 100      40.372  51.963 -17.694  1.00 32.29           C
ANISOU 2206  CA  ALA B 100     4556   3891   3823  -2137    410     27       C
ATOM   2207  C   ALA B 100      39.357  51.927 -16.560  1.00 30.65           C
ANISOU 2207  C   ALA B 100     4341   3695   3612  -2152    424     32       C
ATOM   2208  O   ALA B 100      39.372  50.999 -15.743  1.00 32.62           O
ANISOU 2208  O   ALA B 100     4610   3962   3822  -2166    414     29       O
ATOM   2209  CB  ALA B 100      41.638  52.698 -17.253  1.00 43.25           C
ANISOU 2209  CB  ALA B 100     5952   5265   5217  -2128    422     -5       C
ATOM   2210  N   ARG B 101      38.471  52.923 -16.490  1.00 28.46           N
ANISOU 2210  N   ARG B 101     4032   3406   3376  -2150    447     41       N
ATOM   2211  CA  ARG B 101      37.403  52.890 -15.496  1.00 34.70           C
ANISOU 2211  CA  ARG B 101     4813   4205   4167  -2163    462     50       C
ATOM   2212  C   ARG B 101      36.397  51.788 -15.800  1.00 32.02           C
ANISOU 2212  C   ARG B 101     4474   3886   3805  -2175    441     80       C
ATOM   2213  O   ARG B 101      35.992  51.037 -14.902  1.00 28.73           O
ANISOU 2213  O   ARG B 101     4071   3487   3358  -2189    437     81       O
ATOM   2214  CB  ARG B 101      36.709  54.251 -15.441  1.00 37.54           C
ANISOU 2214  CB  ARG B 101     5138   4544   4582  -2156    495     56       C
ATOM   2215  CG  ARG B 101      35.804  54.456 -14.241  1.00 43.64           C
ANISOU 2215  CG  ARG B 101     5902   5319   5360  -2168    518     59       C
ATOM   2216  CD  ARG B 101      34.992  55.731 -14.396  1.00 45.71           C
ANISOU 2216  CD  ARG B 101     6125   5559   5682  -2159    552     75       C
ATOM   2217  NE  ARG B 101      34.551  55.933 -15.771  1.00 37.35           N
ANISOU 2217  NE  ARG B 101     5040   4495   4658  -2147    544    107       N
ATOM   2218  CZ  ARG B 101      33.394  55.504 -16.258  1.00 37.58           C
ANISOU 2218  CZ  ARG B 101     5047   4534   4696  -2152    536    146       C
ATOM   2219  NH1 ARG B 101      32.533  54.837 -15.508  1.00 38.06           N
ANISOU 2219  NH1 ARG B 101     5111   4611   4737  -2166    535    159       N
ATOM   2220  NH2 ARG B 101      33.096  55.750 -17.531  1.00 33.68           N
ANISOU 2220  NH2 ARG B 101     4529   4036   4231  -2142    528    173       N
ATOM   2221  N   LEU B 102      35.993  51.668 -17.066  1.00 33.71           N
ANISOU 2221  N   LEU B 102     4676   4102   4032  -2170    428    105       N
ATOM   2222  CA  LEU B 102      34.931  50.740 -17.429  1.00 28.77           C
ANISOU 2222  CA  LEU B 102     4048   3497   3386  -2183    411    135       C
ATOM   2223  C   LEU B 102      35.393  49.294 -17.355  1.00 28.63           C
ANISOU 2223  C   LEU B 102     4068   3501   3310  -2195    383    129       C
ATOM   2224  O   LEU B 102      34.575  48.404 -17.105  1.00 32.60           O
ANISOU 2224  O   LEU B 102     4576   4024   3785  -2210    373    145       O
ATOM   2225  CB  LEU B 102      34.408  51.067 -18.828  1.00 28.84           C
ANISOU 2225  CB  LEU B 102     4032   3502   3423  -2178    405    162       C
ATOM   2226  CG  LEU B 102      33.429  52.243 -18.890  1.00 29.40           C
ANISOU 2226  CG  LEU B 102     4058   3559   3553  -2171    432    185       C
ATOM   2227  CD1 LEU B 102      32.695  52.263 -20.215  1.00 29.72           C
ANISOU 2227  CD1 LEU B 102     4075   3605   3612  -2172    421    220       C
ATOM   2228  CD2 LEU B 102      32.442  52.190 -17.732  1.00 29.29           C
ANISOU 2228  CD2 LEU B 102     4035   3552   3542  -2182    448    195       C
ATOM   2229  N   GLN B 103      36.689  49.034 -17.552  1.00 28.41           N
ANISOU 2229  N   GLN B 103     4065   3468   3263  -2188    373    107       N
ATOM   2230  CA  GLN B 103      37.173  47.669 -17.361  1.00 28.31           C
ANISOU 2230  CA  GLN B 103     4086   3472   3198  -2198    352    103       C
ATOM   2231  C   GLN B 103      36.892  47.179 -15.943  1.00 28.38           C
ANISOU 2231  C   GLN B 103     4105   3494   3183  -2211    357     96       C
ATOM   2232  O   GLN B 103      36.377  46.070 -15.748  1.00 32.00           O
ANISOU 2232  O   GLN B 103     4578   3973   3607  -2224    343    107       O
ATOM   2233  CB  GLN B 103      38.665  47.578 -17.677  1.00 34.54           C
ANISOU 2233  CB  GLN B 103     4896   4249   3977  -2187    345     82       C
ATOM   2234  CG  GLN B 103      39.242  46.184 -17.466  1.00 33.96           C
ANISOU 2234  CG  GLN B 103     4857   4191   3856  -2196    326     79       C
ATOM   2235  CD  GLN B 103      39.779  45.568 -18.745  1.00 40.19           C
ANISOU 2235  CD  GLN B 103     5662   4978   4631  -2192    309     86       C
ATOM   2236  OE1 GLN B 103      40.399  46.246 -19.565  1.00 43.17           O
ANISOU 2236  OE1 GLN B 103     6033   5337   5032  -2177    311     80       O
ATOM   2237  NE2 GLN B 103      39.533  44.274 -18.926  1.00 30.16           N
ANISOU 2237  NE2 GLN B 103     4413   3724   3322  -2206    293     97       N
ATOM   2238  N   LEU B 104      37.191  48.004 -14.938  1.00 28.41           N
ANISOU 2238  N   LEU B 104     4101   3488   3204  -2207    378     76       N
ATOM   2239  CA  LEU B 104      36.914  47.616 -13.560  1.00 32.43           C
ANISOU 2239  CA  LEU B 104     4621   4011   3692  -2220    384     69       C
ATOM   2240  C   LEU B 104      35.427  47.678 -13.228  1.00 31.96           C
ANISOU 2240  C   LEU B 104     4541   3959   3644  -2229    393     90       C
ATOM   2241  O   LEU B 104      34.938  46.853 -12.445  1.00 28.95           O
ANISOU 2241  O   LEU B 104     4170   3596   3233  -2243    388     94       O
ATOM   2242  CB  LEU B 104      37.710  48.494 -12.593  1.00 36.66           C
ANISOU 2242  CB  LEU B 104     5157   4534   4238  -2217    404     40       C
ATOM   2243  CG  LEU B 104      39.050  47.907 -12.147  1.00 40.12           C
ANISOU 2243  CG  LEU B 104     5623   4978   4642  -2219    392     21       C
ATOM   2244  CD1 LEU B 104      39.718  48.798 -11.111  1.00 43.41           C
ANISOU 2244  CD1 LEU B 104     6039   5388   5065  -2221    412     -6       C
ATOM   2245  CD2 LEU B 104      38.864  46.497 -11.611  1.00 31.32           C
ANISOU 2245  CD2 LEU B 104     4529   3888   3484  -2233    374     30       C
ATOM   2246  N   GLU B 105      34.699  48.647 -13.795  1.00 33.84           N
ANISOU 2246  N   GLU B 105     4748   4184   3927  -2222    408    105       N
ATOM   2247  CA  GLU B 105      33.250  48.681 -13.615  1.00 31.04           C
ANISOU 2247  CA  GLU B 105     4370   3836   3588  -2230    417    131       C
ATOM   2248  C   GLU B 105      32.592  47.425 -14.169  1.00 29.07           C
ANISOU 2248  C   GLU B 105     4132   3611   3304  -2241    390    154       C
ATOM   2249  O   GLU B 105      31.511  47.037 -13.714  1.00 29.23           O
ANISOU 2249  O   GLU B 105     4144   3645   3318  -2252    391    172       O
ATOM   2250  CB  GLU B 105      32.657  49.924 -14.283  1.00 32.23           C
ANISOU 2250  CB  GLU B 105     4483   3967   3797  -2218    437    148       C
ATOM   2251  CG  GLU B 105      33.097  51.239 -13.667  1.00 34.56           C
ANISOU 2251  CG  GLU B 105     4765   4237   4129  -2208    469    127       C
ATOM   2252  CD  GLU B 105      32.208  51.678 -12.522  1.00 50.19           C
ANISOU 2252  CD  GLU B 105     6731   6214   6127  -2215    497    131       C
ATOM   2253  OE1 GLU B 105      32.342  51.117 -11.416  1.00 53.02           O
ANISOU 2253  OE1 GLU B 105     7111   6584   6450  -2227    495    114       O
ATOM   2254  OE2 GLU B 105      31.371  52.581 -12.728  1.00 53.52           O
ANISOU 2254  OE2 GLU B 105     7117   6620   6598  -2209    521    153       O
ATOM   2255  N   LEU B 106      33.223  46.789 -15.156  1.00 31.43           N
ANISOU 2255  N   LEU B 106     4448   3914   3579  -2240    367    155       N
ATOM   2256  CA  LEU B 106      32.734  45.521 -15.678  1.00 28.94           C
ANISOU 2256  CA  LEU B 106     4149   3623   3224  -2254    342    172       C
ATOM   2257  C   LEU B 106      33.184  44.349 -14.814  1.00 31.19           C
ANISOU 2257  C   LEU B 106     4467   3923   3460  -2264    331    158       C
ATOM   2258  O   LEU B 106      32.406  43.420 -14.574  1.00 34.73           O
ANISOU 2258  O   LEU B 106     4924   4392   3880  -2279    321    171       O
ATOM   2259  CB  LEU B 106      33.213  45.337 -17.119  1.00 28.85           C
ANISOU 2259  CB  LEU B 106     4145   3609   3207  -2251    325    178       C
ATOM   2260  CG  LEU B 106      33.210  43.920 -17.695  1.00 28.82           C
ANISOU 2260  CG  LEU B 106     4171   3627   3153  -2266    300    185       C
ATOM   2261  CD1 LEU B 106      31.800  43.505 -18.085  1.00 29.71           C
ANISOU 2261  CD1 LEU B 106     4270   3761   3257  -2283    291    215       C
ATOM   2262  CD2 LEU B 106      34.150  43.842 -18.888  1.00 28.68           C
ANISOU 2262  CD2 LEU B 106     4167   3601   3131  -2259    288    179       C
ATOM   2263  N   SER B 107      34.435  44.375 -14.344  1.00 28.67           N
ANISOU 2263  N   SER B 107     4166   3595   3133  -2257    334    132       N
ATOM   2264  CA  SER B 107      34.940  43.276 -13.523  1.00 28.59           C
ANISOU 2264  CA  SER B 107     4185   3599   3081  -2266    324    121       C
ATOM   2265  C   SER B 107      34.172  43.161 -12.208  1.00 31.68           C
ANISOU 2265  C   SER B 107     4571   4000   3464  -2276    334    121       C
ATOM   2266  O   SER B 107      33.958  42.052 -11.700  1.00 35.96           O
ANISOU 2266  O   SER B 107     5132   4561   3971  -2288    323    125       O
ATOM   2267  CB  SER B 107      36.433  43.465 -13.257  1.00 28.42           C
ANISOU 2267  CB  SER B 107     4178   3564   3057  -2256    326     97       C
ATOM   2268  OG  SER B 107      37.020  42.266 -12.781  1.00 28.35           O
ANISOU 2268  OG  SER B 107     4196   3567   3008  -2264    313     93       O
ATOM   2269  N   LYS B 108      33.746  44.295 -11.648  1.00 28.83           N
ANISOU 2269  N   LYS B 108     4187   3628   3140  -2272    356    118       N
ATOM   2270  CA  LYS B 108      32.937  44.272 -10.430  1.00 29.31           C
ANISOU 2270  CA  LYS B 108     4241   3697   3196  -2282    369    119       C
ATOM   2271  C   LYS B 108      31.631  43.512 -10.646  1.00 32.98           C
ANISOU 2271  C   LYS B 108     4701   4180   3649  -2292    359    145       C
ATOM   2272  O   LYS B 108      31.295  42.587  -9.888  1.00 33.60           O
ANISOU 2272  O   LYS B 108     4795   4277   3696  -2304    352    146       O
ATOM   2273  CB  LYS B 108      32.665  45.707  -9.975  1.00 36.70           C
ANISOU 2273  CB  LYS B 108     5152   4614   4179  -2275    398    112       C
ATOM   2274  CG  LYS B 108      31.643  45.848  -8.856  1.00 47.10           C
ANISOU 2274  CG  LYS B 108     6459   5936   5502  -2284    416    117       C
ATOM   2275  CD  LYS B 108      30.352  46.459  -9.385  1.00 40.85           C
ANISOU 2275  CD  LYS B 108     5634   5137   4751  -2281    429    146       C
ATOM   2276  CE  LYS B 108      30.482  47.965  -9.558  1.00 39.81           C
ANISOU 2276  CE  LYS B 108     5476   4977   4672  -2268    457    141       C
ATOM   2277  NZ  LYS B 108      29.208  48.574 -10.025  1.00 47.86           N
ANISOU 2277  NZ  LYS B 108     6459   5989   5737  -2264    473    175       N
ATOM   2278  N   VAL B 109      30.876  43.898 -11.678  1.00 34.53           N
ANISOU 2278  N   VAL B 109     4876   4373   3870  -2290    358    169       N
ATOM   2279  CA  VAL B 109      29.611  43.234 -11.967  1.00 33.39           C
ANISOU 2279  CA  VAL B 109     4724   4248   3714  -2301    347    197       C
ATOM   2280  C   VAL B 109      29.844  41.783 -12.359  1.00 29.26           C
ANISOU 2280  C   VAL B 109     4232   3746   3139  -2313    320    198       C
ATOM   2281  O   VAL B 109      28.993  40.923 -12.111  1.00 29.35           O
ANISOU 2281  O   VAL B 109     4250   3778   3125  -2326    311    211       O
ATOM   2282  CB  VAL B 109      28.841  44.005 -13.058  1.00 29.51           C
ANISOU 2282  CB  VAL B 109     4201   3750   3262  -2297    351    224       C
ATOM   2283  CG1 VAL B 109      27.445  43.425 -13.246  1.00 30.36           C
ANISOU 2283  CG1 VAL B 109     4296   3879   3360  -2311    342    255       C
ATOM   2284  CG2 VAL B 109      28.765  45.485 -12.706  1.00 29.61           C
ANISOU 2284  CG2 VAL B 109     4182   3737   3331  -2283    382    221       C
ATOM   2285  N   ARG B 110      31.004  41.475 -12.946  1.00 29.08           N
ANISOU 2285  N   ARG B 110     4231   3718   3101  -2308    309    183       N
ATOM   2286  CA  ARG B 110      31.297  40.088 -13.296  1.00 29.01           C
ANISOU 2286  CA  ARG B 110     4253   3726   3044  -2319    288    183       C
ATOM   2287  C   ARG B 110      31.531  39.238 -12.053  1.00 31.07           C
ANISOU 2287  C   ARG B 110     4534   3997   3275  -2325    288    171       C
ATOM   2288  O   ARG B 110      31.074  38.092 -11.987  1.00 34.21           O
ANISOU 2288  O   ARG B 110     4948   4413   3637  -2338    276    178       O
ATOM   2289  CB  ARG B 110      32.501  40.021 -14.235  1.00 28.85           C
ANISOU 2289  CB  ARG B 110     4249   3694   3020  -2311    280    172       C
ATOM   2290  CG  ARG B 110      32.194  40.487 -15.648  1.00 32.92           C
ANISOU 2290  CG  ARG B 110     4751   4205   3553  -2309    274    188       C
ATOM   2291  CD  ARG B 110      32.009  39.306 -16.592  1.00 33.52           C
ANISOU 2291  CD  ARG B 110     4849   4298   3588  -2325    254    199       C
ATOM   2292  NE  ARG B 110      33.274  38.839 -17.147  1.00 37.41           N
ANISOU 2292  NE  ARG B 110     5368   4780   4065  -2320    248    183       N
ATOM   2293  CZ  ARG B 110      33.953  39.464 -18.100  1.00 34.46           C
ANISOU 2293  CZ  ARG B 110     4991   4390   3711  -2308    248    180       C
ATOM   2294  NH1 ARG B 110      33.503  40.578 -18.653  1.00 28.79           N
ANISOU 2294  NH1 ARG B 110     4244   3665   3030  -2301    253    190       N
ATOM   2295  NH2 ARG B 110      35.108  38.952 -18.517  1.00 34.24           N
ANISOU 2295  NH2 ARG B 110     4988   4353   3668  -2303    243    167       N
ATOM   2296  N   GLU B 111      32.242  39.776 -11.058  1.00 30.32           N
ANISOU 2296  N   GLU B 111     4438   3890   3191  -2317    302    151       N
ATOM   2297  CA  GLU B 111      32.400  39.053  -9.797  1.00 28.86           C
ANISOU 2297  CA  GLU B 111     4269   3718   2980  -2325    302    141       C
ATOM   2298  C   GLU B 111      31.054  38.848  -9.112  1.00 31.42           C
ANISOU 2298  C   GLU B 111     4583   4056   3300  -2335    306    154       C
ATOM   2299  O   GLU B 111      30.773  37.765  -8.574  1.00 34.34           O
ANISOU 2299  O   GLU B 111     4968   4443   3637  -2346    298    156       O
ATOM   2300  CB  GLU B 111      33.360  39.803  -8.874  1.00 29.96           C
ANISOU 2300  CB  GLU B 111     4406   3844   3131  -2318    316    119       C
ATOM   2301  CG  GLU B 111      34.821  39.726  -9.286  1.00 44.50           C
ANISOU 2301  CG  GLU B 111     6264   5676   4969  -2309    310    105       C
ATOM   2302  CD  GLU B 111      35.673  40.780  -8.601  1.00 50.47           C
ANISOU 2302  CD  GLU B 111     7013   6418   5745  -2302    325     84       C
ATOM   2303  OE1 GLU B 111      35.784  41.900  -9.143  1.00 35.74           O
ANISOU 2303  OE1 GLU B 111     5131   4535   3913  -2292    335     80       O
ATOM   2304  OE2 GLU B 111      36.227  40.489  -7.519  1.00 53.81           O
ANISOU 2304  OE2 GLU B 111     7447   6849   6150  -2308    327     72       O
ATOM   2305  N   GLU B 112      30.206  39.883  -9.124  1.00 31.96           N
ANISOU 2305  N   GLU B 112     4622   4116   3404  -2332    321    164       N
ATOM   2306  CA  GLU B 112      28.875  39.743  -8.537  1.00 38.66           C
ANISOU 2306  CA  GLU B 112     5458   4977   4255  -2340    326    180       C
ATOM   2307  C   GLU B 112      28.052  38.686  -9.271  1.00 35.48           C
ANISOU 2307  C   GLU B 112     5063   4595   3824  -2352    306    202       C
ATOM   2308  O   GLU B 112      27.349  37.885  -8.641  1.00 32.02           O
ANISOU 2308  O   GLU B 112     4631   4173   3362  -2363    302    208       O
ATOM   2309  CB  GLU B 112      28.155  41.092  -8.539  1.00 35.19           C
ANISOU 2309  CB  GLU B 112     4984   4521   3865  -2333    348    190       C
ATOM   2310  CG  GLU B 112      28.861  42.170  -7.731  1.00 29.47           C
ANISOU 2310  CG  GLU B 112     4254   3777   3167  -2325    372    167       C
ATOM   2311  CD  GLU B 112      28.403  43.568  -8.097  1.00 33.12           C
ANISOU 2311  CD  GLU B 112     4683   4217   3684  -2314    395    177       C
ATOM   2312  OE1 GLU B 112      27.673  43.712  -9.100  1.00 35.47           O
ANISOU 2312  OE1 GLU B 112     4961   4514   4000  -2312    390    203       O
ATOM   2313  OE2 GLU B 112      28.771  44.522  -7.380  1.00 35.54           O
ANISOU 2313  OE2 GLU B 112     4983   4507   4015  -2310    418    159       O
ATOM   2314  N   PHE B 113      28.134  38.665 -10.603  1.00 31.95           N
ANISOU 2314  N   PHE B 113     4614   4146   3378  -2352    294    212       N
ATOM   2315  CA  PHE B 113      27.432  37.650 -11.382  1.00 29.47           C
ANISOU 2315  CA  PHE B 113     4311   3855   3033  -2367    275    231       C
ATOM   2316  C   PHE B 113      27.947  36.255 -11.064  1.00 29.37           C
ANISOU 2316  C   PHE B 113     4333   3854   2972  -2376    262    218       C
ATOM   2317  O   PHE B 113      27.160  35.310 -10.941  1.00 35.53           O
ANISOU 2317  O   PHE B 113     5122   4654   3723  -2391    253    228       O
ATOM   2318  CB  PHE B 113      27.579  37.941 -12.874  1.00 30.96           C
ANISOU 2318  CB  PHE B 113     4494   4039   3229  -2367    265    241       C
ATOM   2319  CG  PHE B 113      26.621  37.174 -13.737  1.00 29.67           C
ANISOU 2319  CG  PHE B 113     4334   3899   3040  -2386    247    264       C
ATOM   2320  CD1 PHE B 113      25.329  37.628 -13.933  1.00 29.90           C
ANISOU 2320  CD1 PHE B 113     4333   3937   3089  -2392    249    292       C
ATOM   2321  CD2 PHE B 113      27.015  35.999 -14.356  1.00 29.63           C
ANISOU 2321  CD2 PHE B 113     4361   3907   2990  -2399    230    259       C
ATOM   2322  CE1 PHE B 113      24.445  36.921 -14.726  1.00 30.08           C
ANISOU 2322  CE1 PHE B 113     4359   3986   3084  -2413    230    314       C
ATOM   2323  CE2 PHE B 113      26.138  35.289 -15.151  1.00 32.97           C
ANISOU 2323  CE2 PHE B 113     4789   4352   3384  -2420    214    278       C
ATOM   2324  CZ  PHE B 113      24.851  35.750 -15.337  1.00 34.62           C
ANISOU 2324  CZ  PHE B 113     4969   4574   3610  -2428    212    305       C
ATOM   2325  N   LYS B 114      29.267  36.105 -10.942  1.00 29.19           N
ANISOU 2325  N   LYS B 114     4329   3820   2942  -2368    263    197       N
ATOM   2326  CA  LYS B 114      29.840  34.805 -10.619  1.00 29.88           C
ANISOU 2326  CA  LYS B 114     4446   3916   2990  -2375    255    187       C
ATOM   2327  C   LYS B 114      29.312  34.292  -9.287  1.00 30.33           C
ANISOU 2327  C   LYS B 114     4505   3986   3032  -2381    259    185       C
ATOM   2328  O   LYS B 114      28.830  33.155  -9.194  1.00 31.63           O
ANISOU 2328  O   LYS B 114     4686   4168   3165  -2394    250    191       O
ATOM   2329  CB  LYS B 114      31.365  34.895 -10.601  1.00 37.74           C
ANISOU 2329  CB  LYS B 114     5455   4895   3988  -2363    257    169       C
ATOM   2330  CG  LYS B 114      31.986  34.953 -11.987  1.00 37.20           C
ANISOU 2330  CG  LYS B 114     5394   4816   3922  -2359    250    170       C
ATOM   2331  CD  LYS B 114      33.506  34.986 -11.923  1.00 38.21           C
ANISOU 2331  CD  LYS B 114     5535   4927   4055  -2347    253    153       C
ATOM   2332  CE  LYS B 114      34.029  36.412 -11.835  1.00 30.85           C
ANISOU 2332  CE  LYS B 114     4583   3977   3162  -2331    264    144       C
ATOM   2333  NZ  LYS B 114      35.220  36.508 -10.951  1.00 28.53           N
ANISOU 2333  NZ  LYS B 114     4296   3675   2871  -2323    270    127       N
ATOM   2334  N   GLU B 115      29.376  35.126  -8.243  1.00 37.17           N
ANISOU 2334  N   GLU B 115     5357   4845   3921  -2373    273    177       N
ATOM   2335  CA  GLU B 115      28.905  34.664  -6.938  1.00 48.55           C
ANISOU 2335  CA  GLU B 115     6801   6297   5348  -2380    278    174       C
ATOM   2336  C   GLU B 115      27.405  34.380  -6.951  1.00 37.89           C
ANISOU 2336  C   GLU B 115     5441   4963   3994  -2390    275    194       C
ATOM   2337  O   GLU B 115      26.956  33.376  -6.380  1.00 36.83           O
ANISOU 2337  O   GLU B 115     5319   4845   3831  -2400    269    196       O
ATOM   2338  CB  GLU B 115      29.253  35.670  -5.837  1.00 63.12           C
ANISOU 2338  CB  GLU B 115     8634   8132   7218  -2372    295    160       C
ATOM   2339  CG  GLU B 115      28.792  37.093  -6.076  1.00 51.61           C
ANISOU 2339  CG  GLU B 115     7148   6659   5804  -2365    311    164       C
ATOM   2340  CD  GLU B 115      27.500  37.419  -5.342  1.00 44.65           C
ANISOU 2340  CD  GLU B 115     6248   5781   4936  -2369    323    175       C
ATOM   2341  OE1 GLU B 115      26.923  36.509  -4.708  1.00 41.86           O
ANISOU 2341  OE1 GLU B 115     5904   5444   4556  -2379    317    180       O
ATOM   2342  OE2 GLU B 115      27.057  38.586  -5.401  1.00 39.81           O
ANISOU 2342  OE2 GLU B 115     5610   5153   4363  -2363    340    181       O
ATOM   2343  N   LEU B 116      26.610  35.231  -7.613  1.00 39.69           N
ANISOU 2343  N   LEU B 116     5644   5186   4250  -2388    279    210       N
ATOM   2344  CA  LEU B 116      25.165  35.028  -7.592  1.00 32.98           C
ANISOU 2344  CA  LEU B 116     4780   4351   3399  -2398    276    233       C
ATOM   2345  C   LEU B 116      24.770  33.782  -8.376  1.00 29.67           C
ANISOU 2345  C   LEU B 116     4380   3953   2940  -2414    256    243       C
ATOM   2346  O   LEU B 116      23.849  33.063  -7.977  1.00 29.76           O
ANISOU 2346  O   LEU B 116     4394   3982   2931  -2425    251    253       O
ATOM   2347  CB  LEU B 116      24.446  36.265  -8.131  1.00 37.33           C
ANISOU 2347  CB  LEU B 116     5297   4892   3995  -2392    287    252       C
ATOM   2348  CG  LEU B 116      22.922  36.237  -7.982  1.00 30.00           C
ANISOU 2348  CG  LEU B 116     4347   3976   3074  -2400    288    279       C
ATOM   2349  CD1 LEU B 116      22.490  37.059  -6.776  1.00 34.15           C
ANISOU 2349  CD1 LEU B 116     4853   4489   3633  -2392    313    277       C
ATOM   2350  CD2 LEU B 116      22.234  36.736  -9.241  1.00 30.17           C
ANISOU 2350  CD2 LEU B 116     4346   4001   3117  -2403    283    307       C
ATOM   2351  N   LYS B 117      25.466  33.491  -9.480  1.00 30.13           N
ANISOU 2351  N   LYS B 117     4454   4010   2986  -2416    245    240       N
ATOM   2352  CA  LYS B 117      25.178  32.273 -10.230  1.00 29.68           C
ANISOU 2352  CA  LYS B 117     4418   3971   2887  -2433    228    246       C
ATOM   2353  C   LYS B 117      25.599  31.035  -9.448  1.00 30.18           C
ANISOU 2353  C   LYS B 117     4510   4042   2916  -2438    227    231       C
ATOM   2354  O   LYS B 117      24.877  30.028  -9.428  1.00 32.51           O
ANISOU 2354  O   LYS B 117     4817   4356   3180  -2453    218    237       O
ATOM   2355  CB  LYS B 117      25.877  32.318 -11.590  1.00 33.53           C
ANISOU 2355  CB  LYS B 117     4916   4452   3371  -2434    220    245       C
ATOM   2356  CG  LYS B 117      25.623  31.109 -12.483  1.00 37.71           C
ANISOU 2356  CG  LYS B 117     5472   5000   3858  -2456    204    249       C
ATOM   2357  CD  LYS B 117      24.145  30.743 -12.527  1.00 52.11           C
ANISOU 2357  CD  LYS B 117     7286   6849   5666  -2474    195    271       C
ATOM   2358  CE  LYS B 117      23.781  30.062 -13.835  1.00 60.38           C
ANISOU 2358  CE  LYS B 117     8349   7914   6680  -2498    179    280       C
ATOM   2359  NZ  LYS B 117      22.612  29.153 -13.683  1.00 51.94           N
ANISOU 2359  NZ  LYS B 117     7286   6873   5578  -2521    169    292       N
ATOM   2360  N   ALA B 118      26.764  31.092  -8.793  1.00 33.86           N
ANISOU 2360  N   ALA B 118     4986   4494   3387  -2425    235    212       N
ATOM   2361  CA  ALA B 118      27.203  29.969  -7.974  1.00 32.42           C
ANISOU 2361  CA  ALA B 118     4825   4316   3176  -2429    235    200       C
ATOM   2362  C   ALA B 118      26.243  29.709  -6.821  1.00 30.50           C
ANISOU 2362  C   ALA B 118     4575   4087   2927  -2434    239    204       C
ATOM   2363  O   ALA B 118      26.074  28.558  -6.401  1.00 30.97           O
ANISOU 2363  O   ALA B 118     4651   4158   2957  -2442    235    201       O
ATOM   2364  CB  ALA B 118      28.615  30.223  -7.448  1.00 35.24           C
ANISOU 2364  CB  ALA B 118     5187   4656   3544  -2415    243    182       C
ATOM   2365  N   ARG B 119      25.608  30.759  -6.296  1.00 29.86           N
ANISOU 2365  N   ARG B 119     4468   4003   2875  -2428    247    210       N
ATOM   2366  CA  ARG B 119      24.625  30.564  -5.234  1.00 29.52           C
ANISOU 2366  CA  ARG B 119     4417   3971   2828  -2432    252    215       C
ATOM   2367  C   ARG B 119      23.298  30.047  -5.781  1.00 31.62           C
ANISOU 2367  C   ARG B 119     4679   4256   3079  -2446    242    236       C
ATOM   2368  O   ARG B 119      22.669  29.172  -5.169  1.00 33.15           O
ANISOU 2368  O   ARG B 119     4882   4465   3250  -2455    238    238       O
ATOM   2369  CB  ARG B 119      24.413  31.871  -4.470  1.00 33.54           C
ANISOU 2369  CB  ARG B 119     4901   4468   3376  -2421    268    215       C
ATOM   2370  CG  ARG B 119      24.153  31.684  -2.985  1.00 32.39           C
ANISOU 2370  CG  ARG B 119     4756   4327   3225  -2422    278    207       C
ATOM   2371  CD  ARG B 119      23.242  32.770  -2.437  1.00 29.68           C
ANISOU 2371  CD  ARG B 119     4385   3975   2916  -2418    294    216       C
ATOM   2372  NE  ARG B 119      21.841  32.516  -2.752  1.00 33.23           N
ANISOU 2372  NE  ARG B 119     4822   4437   3365  -2425    290    240       N
ATOM   2373  CZ  ARG B 119      21.029  33.396  -3.323  1.00 37.51           C
ANISOU 2373  CZ  ARG B 119     5337   4973   3941  -2423    296    261       C
ATOM   2374  NH1 ARG B 119      21.447  34.605  -3.660  1.00 36.29           N
ANISOU 2374  NH1 ARG B 119     5166   4798   3824  -2412    309    259       N
ATOM   2375  NH2 ARG B 119      19.766  33.054  -3.560  1.00 38.63           N
ANISOU 2375  NH2 ARG B 119     5468   5129   4079  -2431    290    285       N
ATOM   2376  N   ASN B 120      22.856  30.583  -6.923  1.00 33.21           N
ANISOU 2376  N   ASN B 120     4868   4458   3295  -2449    236    252       N
ATOM   2377  CA  ASN B 120      21.596  30.150  -7.517  1.00 30.00           C
ANISOU 2377  CA  ASN B 120     4455   4072   2873  -2466    224    274       C
ATOM   2378  C   ASN B 120      21.646  28.688  -7.932  1.00 30.01           C
ANISOU 2378  C   ASN B 120     4487   4089   2825  -2483    210    269       C
ATOM   2379  O   ASN B 120      20.632  27.989  -7.846  1.00 33.11           O
ANISOU 2379  O   ASN B 120     4883   4502   3196  -2498    203    280       O
ATOM   2380  CB  ASN B 120      21.249  31.029  -8.719  1.00 32.39           C
ANISOU 2380  CB  ASN B 120     4736   4372   3199  -2467    220    294       C
ATOM   2381  CG  ASN B 120      19.844  30.781  -9.236  1.00 30.38           C
ANISOU 2381  CG  ASN B 120     4468   4140   2935  -2485    208    322       C
ATOM   2382  OD1 ASN B 120      18.879  30.783  -8.472  1.00 30.47           O
ANISOU 2382  OD1 ASN B 120     4465   4160   2953  -2486    213    334       O
ATOM   2383  ND2 ASN B 120      19.724  30.568 -10.541  1.00 30.50           N
ANISOU 2383  ND2 ASN B 120     4488   4168   2934  -2499    193    333       N
ATOM   2384  N   THR B 121      22.810  28.207  -8.377  1.00 30.25           N
ANISOU 2384  N   THR B 121     4542   4111   2841  -2482    209    252       N
ATOM   2385  CA  THR B 121      22.929  26.797  -8.738  1.00 32.57           C
ANISOU 2385  CA  THR B 121     4867   4417   3091  -2498    201    244       C
ATOM   2386  C   THR B 121      22.626  25.896  -7.543  1.00 33.93           C
ANISOU 2386  C   THR B 121     5049   4598   3245  -2500    205    237       C
ATOM   2387  O   THR B 121      21.811  24.970  -7.638  1.00 35.10           O
ANISOU 2387  O   THR B 121     5208   4764   3363  -2517    198    242       O
ATOM   2388  CB  THR B 121      24.326  26.510  -9.289  1.00 37.30           C
ANISOU 2388  CB  THR B 121     5488   5000   3685  -2493    204    228       C
ATOM   2389  OG1 THR B 121      24.513  27.226 -10.517  1.00 37.04           O
ANISOU 2389  OG1 THR B 121     5449   4961   3665  -2493    198    235       O
ATOM   2390  CG2 THR B 121      24.502  25.020  -9.547  1.00 34.59           C
ANISOU 2390  CG2 THR B 121     5177   4663   3301  -2508    202    218       C
ATOM   2391  N   LYS B 122      23.263  26.166  -6.401  1.00 35.91           N
ANISOU 2391  N   LYS B 122     5296   4836   3512  -2484    217    225       N
ATOM   2392  CA  LYS B 122      23.037  25.343  -5.216  1.00 38.39           C
ANISOU 2392  CA  LYS B 122     5618   5158   3809  -2485    221    219       C
ATOM   2393  C   LYS B 122      21.617  25.508  -4.684  1.00 40.55           C
ANISOU 2393  C   LYS B 122     5874   5447   4086  -2490    219    233       C
ATOM   2394  O   LYS B 122      21.002  24.534  -4.226  1.00 43.22           O
ANISOU 2394  O   LYS B 122     6223   5799   4399  -2500    217    233       O
ATOM   2395  CB  LYS B 122      24.064  25.687  -4.135  1.00 46.37           C
ANISOU 2395  CB  LYS B 122     6627   6155   4837  -2468    232    204       C
ATOM   2396  CG  LYS B 122      23.658  25.268  -2.729  1.00 51.12           C
ANISOU 2396  CG  LYS B 122     7226   6765   5431  -2468    237    201       C
ATOM   2397  CD  LYS B 122      24.826  24.675  -1.961  1.00 61.65           C
ANISOU 2397  CD  LYS B 122     8573   8092   6758  -2461    243    186       C
ATOM   2398  CE  LYS B 122      25.028  23.209  -2.322  1.00 66.22           C
ANISOU 2398  CE  LYS B 122     9177   8677   7307  -2471    241    183       C
ATOM   2399  NZ  LYS B 122      26.102  22.574  -1.506  1.00 62.84           N
ANISOU 2399  NZ  LYS B 122     8757   8242   6875  -2464    247    173       N
ATOM   2400  N   LYS B 123      21.078  26.730  -4.730  1.00 38.35           N
ANISOU 2400  N   LYS B 123     5568   5164   3840  -2484    222    246       N
ATOM   2401  CA  LYS B 123      19.712  26.934  -4.258  1.00 37.47           C
ANISOU 2401  CA  LYS B 123     5437   5064   3735  -2488    223    264       C
ATOM   2402  C   LYS B 123      18.716  26.162  -5.115  1.00 30.69           C
ANISOU 2402  C   LYS B 123     4584   4227   2848  -2508    208    280       C
ATOM   2403  O   LYS B 123      17.787  25.535  -4.590  1.00 31.63           O
ANISOU 2403  O   LYS B 123     4704   4363   2952  -2517    205    286       O
ATOM   2404  CB  LYS B 123      19.374  28.425  -4.232  1.00 34.90           C
ANISOU 2404  CB  LYS B 123     5079   4726   3456  -2476    233    277       C
ATOM   2405  CG  LYS B 123      19.847  29.144  -2.971  1.00 38.52           C
ANISOU 2405  CG  LYS B 123     5529   5167   3939  -2461    251    263       C
ATOM   2406  CD  LYS B 123      19.917  28.193  -1.781  1.00 45.17           C
ANISOU 2406  CD  LYS B 123     6389   6018   4757  -2463    253    249       C
ATOM   2407  CE  LYS B 123      19.848  28.932  -0.455  1.00 37.96           C
ANISOU 2407  CE  LYS B 123     5462   5094   3866  -2453    271    242       C
ATOM   2408  NZ  LYS B 123      19.527  28.007   0.668  1.00 29.80           N
ANISOU 2408  NZ  LYS B 123     4441   4073   2809  -2457    271    235       N
ATOM   2409  N   GLU B 124      18.910  26.163  -6.436  1.00 30.26           N
ANISOU 2409  N   GLU B 124     4535   4176   2785  -2518    197    285       N
ATOM   2410  CA  GLU B 124      18.030  25.391  -7.303  1.00 30.46           C
ANISOU 2410  CA  GLU B 124     4569   4226   2778  -2543    182    298       C
ATOM   2411  C   GLU B 124      18.253  23.893  -7.143  1.00 30.43           C
ANISOU 2411  C   GLU B 124     4600   4231   2731  -2556    179    281       C
ATOM   2412  O   GLU B 124      17.319  23.114  -7.333  1.00 31.77           O
ANISOU 2412  O   GLU B 124     4776   4422   2871  -2575    170    289       O
ATOM   2413  CB  GLU B 124      18.217  25.807  -8.761  1.00 30.58           C
ANISOU 2413  CB  GLU B 124     4582   4242   2794  -2552    171    308       C
ATOM   2414  CG  GLU B 124      17.514  27.104  -9.118  1.00 33.09           C
ANISOU 2414  CG  GLU B 124     4863   4559   3151  -2547    171    335       C
ATOM   2415  CD  GLU B 124      17.405  27.319 -10.612  1.00 34.31           C
ANISOU 2415  CD  GLU B 124     5015   4724   3298  -2563    157    349       C
ATOM   2416  OE1 GLU B 124      18.391  27.784 -11.218  1.00 35.83           O
ANISOU 2416  OE1 GLU B 124     5211   4899   3502  -2554    159    339       O
ATOM   2417  OE2 GLU B 124      16.332  27.025 -11.181  1.00 32.24           O
ANISOU 2417  OE2 GLU B 124     4746   4488   3018  -2585    142    371       O
ATOM   2418  N   GLY B 125      19.465  23.467  -6.783  1.00 30.25           N
ANISOU 2418  N   GLY B 125     4597   4192   2703  -2545    188    258       N
ATOM   2419  CA  GLY B 125      19.671  22.057  -6.484  1.00 31.16           C
ANISOU 2419  CA  GLY B 125     4741   4313   2784  -2555    191    243       C
ATOM   2420  C   GLY B 125      18.897  21.614  -5.254  1.00 30.21           C
ANISOU 2420  C   GLY B 125     4617   4203   2659  -2553    194    244       C
ATOM   2421  O   GLY B 125      18.251  20.558  -5.250  1.00 30.31           O
ANISOU 2421  O   GLY B 125     4645   4232   2641  -2570    190    242       O
ATOM   2422  N   ASP B 126      18.952  22.422  -4.192  1.00 32.49           N
ANISOU 2422  N   ASP B 126     4885   4483   2978  -2534    203    245       N
ATOM   2423  CA  ASP B 126      18.136  22.145  -3.012  1.00 32.88           C
ANISOU 2423  CA  ASP B 126     4927   4541   3026  -2532    206    247       C
ATOM   2424  C   ASP B 126      16.650  22.166  -3.362  1.00 30.28           C
ANISOU 2424  C   ASP B 126     4584   4231   2690  -2546    196    269       C
ATOM   2425  O   ASP B 126      15.867  21.350  -2.852  1.00 30.34           O
ANISOU 2425  O   ASP B 126     4598   4253   2677  -2555    194    270       O
ATOM   2426  CB  ASP B 126      18.446  23.161  -1.911  1.00 32.31           C
ANISOU 2426  CB  ASP B 126     4835   4454   2988  -2512    218    245       C
ATOM   2427  CG  ASP B 126      19.900  23.122  -1.470  1.00 29.80           C
ANISOU 2427  CG  ASP B 126     4528   4119   2674  -2499    227    225       C
ATOM   2428  OD1 ASP B 126      20.585  22.117  -1.753  1.00 30.06           O
ANISOU 2428  OD1 ASP B 126     4584   4152   2684  -2504    226    214       O
ATOM   2429  OD2 ASP B 126      20.358  24.101  -0.842  1.00 30.42           O
ANISOU 2429  OD2 ASP B 126     4592   4186   2781  -2486    235    221       O
ATOM   2430  N   LEU B 127      16.249  23.087  -4.243  1.00 30.41           N
ANISOU 2430  N   LEU B 127     4581   4249   2725  -2549    189    288       N
ATOM   2431  CA  LEU B 127      14.858  23.141  -4.680  1.00 30.64           C
ANISOU 2431  CA  LEU B 127     4594   4299   2749  -2565    178    313       C
ATOM   2432  C   LEU B 127      14.464  21.877  -5.433  1.00 32.72           C
ANISOU 2432  C   LEU B 127     4883   4585   2965  -2592    164    311       C
ATOM   2433  O   LEU B 127      13.349  21.378  -5.267  1.00 35.16           O
ANISOU 2433  O   LEU B 127     5188   4914   3257  -2605    157    323       O
ATOM   2434  CB  LEU B 127      14.626  24.376  -5.549  1.00 30.77           C
ANISOU 2434  CB  LEU B 127     4583   4312   2797  -2563    175    336       C
ATOM   2435  CG  LEU B 127      13.227  24.503  -6.161  1.00 31.06           C
ANISOU 2435  CG  LEU B 127     4598   4372   2831  -2580    162    368       C
ATOM   2436  CD1 LEU B 127      12.360  25.464  -5.361  1.00 31.12           C
ANISOU 2436  CD1 LEU B 127     4570   4373   2882  -2565    173    390       C
ATOM   2437  CD2 LEU B 127      13.308  24.936  -7.619  1.00 36.98           C
ANISOU 2437  CD2 LEU B 127     5342   5128   3580  -2593    149    382       C
ATOM   2438  N   ILE B 128      15.358  21.353  -6.274  1.00 33.22           N
ANISOU 2438  N   ILE B 128     4972   4644   3006  -2601    162    295       N
ATOM   2439  CA  ILE B 128      15.070  20.117  -6.998  1.00 33.76           C
ANISOU 2439  CA  ILE B 128     5068   4731   3027  -2629    153    289       C
ATOM   2440  C   ILE B 128      14.937  18.952  -6.029  1.00 31.28           C
ANISOU 2440  C   ILE B 128     4773   4420   2691  -2630    161    273       C
ATOM   2441  O   ILE B 128      14.079  18.078  -6.199  1.00 31.59           O
ANISOU 2441  O   ILE B 128     4823   4480   2698  -2652    153    275       O
ATOM   2442  CB  ILE B 128      16.151  19.847  -8.064  1.00 32.36           C
ANISOU 2442  CB  ILE B 128     4916   4544   2836  -2637    154    274       C
ATOM   2443  CG1 ILE B 128      16.140  20.938  -9.138  1.00 31.05           C
ANISOU 2443  CG1 ILE B 128     4731   4379   2688  -2639    144    291       C
ATOM   2444  CG2 ILE B 128      15.967  18.471  -8.691  1.00 32.54           C
ANISOU 2444  CG2 ILE B 128     4973   4581   2810  -2667    150    261       C
ATOM   2445  CD1 ILE B 128      14.755  21.297  -9.634  1.00 31.32           C
ANISOU 2445  CD1 ILE B 128     4742   4439   2718  -2658    127    321       C
ATOM   2446  N   ALA B 129      15.787  18.917  -4.999  1.00 32.40           N
ANISOU 2446  N   ALA B 129     4918   4542   2850  -2607    176    256       N
ATOM   2447  CA  ALA B 129      15.645  17.891  -3.969  1.00 30.55           C
ANISOU 2447  CA  ALA B 129     4698   4311   2601  -2606    184    243       C
ATOM   2448  C   ALA B 129      14.268  17.964  -3.316  1.00 31.19           C
ANISOU 2448  C   ALA B 129     4759   4408   2682  -2609    178    260       C
ATOM   2449  O   ALA B 129      13.569  16.948  -3.186  1.00 33.58           O
ANISOU 2449  O   ALA B 129     5076   4727   2956  -2624    175    257       O
ATOM   2450  CB  ALA B 129      16.751  18.039  -2.924  1.00 30.31           C
ANISOU 2450  CB  ALA B 129     4666   4258   2591  -2581    199    229       C
ATOM   2451  N   ALA B 130      13.858  19.170  -2.912  1.00 32.13           N
ANISOU 2451  N   ALA B 130     4847   4523   2836  -2594    178    277       N
ATOM   2452  CA  ALA B 130      12.549  19.338  -2.285  1.00 30.69           C
ANISOU 2452  CA  ALA B 130     4645   4355   2661  -2595    174    296       C
ATOM   2453  C   ALA B 130      11.420  18.954  -3.236  1.00 38.04           C
ANISOU 2453  C   ALA B 130     5575   5312   3566  -2622    157    314       C
ATOM   2454  O   ALA B 130      10.443  18.317  -2.825  1.00 37.34           O
ANISOU 2454  O   ALA B 130     5487   5240   3461  -2632    153    320       O
ATOM   2455  CB  ALA B 130      12.377  20.778  -1.801  1.00 30.66           C
ANISOU 2455  CB  ALA B 130     4607   4337   2703  -2574    182    312       C
ATOM   2456  N   GLN B 131      11.536  19.336  -4.510  1.00 39.49           N
ANISOU 2456  N   GLN B 131     5757   5501   3746  -2635    146    324       N
ATOM   2457  CA  GLN B 131      10.516  18.998  -5.499  1.00 46.85           C
ANISOU 2457  CA  GLN B 131     6688   6463   4651  -2666    128    343       C
ATOM   2458  C   GLN B 131      10.382  17.489  -5.647  1.00 47.63           C
ANISOU 2458  C   GLN B 131     6822   6576   4700  -2690    124    323       C
ATOM   2459  O   GLN B 131       9.272  16.944  -5.619  1.00 45.08           O
ANISOU 2459  O   GLN B 131     6497   6277   4355  -2708    114    334       O
ATOM   2460  CB  GLN B 131      10.860  19.629  -6.851  1.00 49.85           C
ANISOU 2460  CB  GLN B 131     7063   6845   5033  -2677    118    353       C
ATOM   2461  CG  GLN B 131      10.787  21.149  -6.912  1.00 40.41           C
ANISOU 2461  CG  GLN B 131     5829   5637   3887  -2657    120    378       C
ATOM   2462  CD  GLN B 131       9.497  21.707  -6.353  1.00 46.36           C
ANISOU 2462  CD  GLN B 131     6548   6401   4666  -2652    119    409       C
ATOM   2463  OE1 GLN B 131       9.461  22.214  -5.232  1.00 42.37           O
ANISOU 2463  OE1 GLN B 131     6027   5878   4194  -2628    135    409       O
ATOM   2464  NE2 GLN B 131       8.429  21.627  -7.139  1.00 53.81           N
ANISOU 2464  NE2 GLN B 131     7478   7373   5594  -2677    101    436       N
ATOM   2465  N   ALA B 132      11.511  16.796  -5.807  1.00 41.25           N
ANISOU 2465  N   ALA B 132     6045   5753   3875  -2690    135    295       N
ATOM   2466  CA  ALA B 132      11.469  15.358  -6.035  1.00 37.18           C
ANISOU 2466  CA  ALA B 132     5564   5247   3314  -2713    137    274       C
ATOM   2467  C   ALA B 132      11.023  14.600  -4.794  1.00 32.24           C
ANISOU 2467  C   ALA B 132     4942   4623   2684  -2705    145    265       C
ATOM   2468  O   ALA B 132      10.500  13.486  -4.909  1.00 36.86           O
ANISOU 2468  O   ALA B 132     5549   5223   3233  -2728    144    256       O
ATOM   2469  CB  ALA B 132      12.838  14.856  -6.494  1.00 42.85           C
ANISOU 2469  CB  ALA B 132     6312   5944   4023  -2712    150    248       C
ATOM   2470  N   ARG B 133      11.214  15.173  -3.604  1.00 32.72           N
ANISOU 2470  N   ARG B 133     4985   4669   2780  -2675    155    267       N
[truncated: 126,567 more chars]
